# Supplementary material for: Biologic Data of Cynomolgus Monkeys Maintained under Laboratory Conditions
Source: PLoS One. 2016 Jun 9;11(6):e0157003. doi: 10.1371/journal.pone.0157003 (PMC4900550; doi:10.1371/journal.pone.0157003)
Supplement: S1 Table — (XLS) [file pone.0157003.s004.xls]

## Sheet: Hematological_Biochemical
Biochemical measurements (Male)	7163	7291	7097	5255	5253	5271	6011	7223	7031	7435	7121	5605	6133	9229	9091	9049	8253	1189	4509	6017	6015	6051	6941	3999	6021	6023	7313	8093	5303	5251	6119	7183	5233	1105	6099	6309	8125	12219	8295	6045	8321	7373	8187	8249	8325	9071	9087	9431	8125_2
Glucose (mmol/L)	3.1	3	3.7	4.2	2.7	3.7	3.1	3.2	3.9	3	2.9	2.8	3.2	4	4.1	3.3	3.2	3.61	5.39	4.72	4.5	6.11	3.5	4.11	4.5	4.61	5.28	4.72	2.9	4.1	2.9	2.6	2.8	4.39	7.78	3.78	5.22	4.78	3.1	3.6	4.4	4.5	3.9	4.6	3.7	4.8	3	3.2	4.3
Total Cholesterol (mmol/L)	3.55	6.46	3.41	5.02	6.19	4.96	5.51	3.55	3.98	5.77	4.11	3.94	4.11	3.82	4.18	3.45	4.12	2.35	1.89	3.59	4.16	4.16	3.9	5.09	3.67	3.13	4.34	3.75	3.44	4.5	4.5	4.1	5.57	3.18	5.74	2.64	3.59	4.44	4.29	4.19	4.53	4.1	2.83	4.14	2.71	2.19	3.9	5.62	4.03
Triglycerides (mmol/L)	0.78	0.79	0.42	0.48	0.6	0.39	0.57	0.73	0.3	0.9	0.45	0.63	0.33	0.28	0.37	0.42	0.45	0.53	1.28	0.47	0.44	0.82	0.41	0.37	0.43	0.29	0.44	0.53	0.88	0.48	0.73	0.5	0.85	0.4	0.9	0.71	0.76	0.49	0.44	0.42	0.6	0.49	0.34	0.47	0.36	0.91	0.6	0.43	0.37
Urea (mmol/L)	8.8	10.1	11.4	12.6	9.2	8.4	7.9	11.3	9.4	8	10.9	9.9	10.9	6.7	6.1	6.2	6.5	8.8	7.2	7	6.9	9.1	8	8.5	5.2	8.4	7.8	9.9	9.8	8.1	7.8	13.2	8	9.1	10.7	8.5	8	6.8	6.8	5.7	4.7	5.9	5.3	5	6.4	6.5	5.7	6.8	6
Creatinine (µmol/L)	71	79	69	87	69	83	68	64	78	77	63	67	87	64	74	70	96	53.92	96.36	77.79	79.56	83.1	91.05	81.33	65.42	89.28	6.65	78.68	86	82	76	77	83	83.98	97.24	76.91	68.07	90.17	70	75	70	73	69	68	66	91	82	85	84
SGOT/AST (U/L) Aspartate aminotransferase	56	50	72	40	36	41	24	50	41	59	58	34	52	35	39	44	59	25	65	36	34	38	28	57	59	58	53	38	38	37	42	43	36	28	43	29	31	32	35	35	28	37	58	23	42	35	47	48	37
SGPT/ALT (U/L) Alanine aminotransferase	53	180	32	31	39	63	44	62	48	106	136	68	51	42	174	38	80	54	45	44	60	36	58	66	65	74	73	49	51	39	29	49	64	32	42	42	36	46	40	50	25	33	43	37	29	44	32	43	63
Alkaline phosphatase (U/L)	1109	511	641	502	1236	1079	463	811	719	628	489	441	388	543	583	578	581	563	813	555	572	859	638	815	426	490	660	728	994	414	1139	502	578	588	742	874	812	1038	846	755	540	772	760	492	563	701	905	820	503
Gamma Glutamyl Transferase (U/L)	85	57	68	47	114	94	99	89	82	50	93	71	136	86	78	126	63	44	99	84	92	87	110	100	94	59	94	96	92	73	147	49	97	81	79	61	82	140	92	130	73	116	68	109	60	64	93	57	96
Total Bilirubin (µmol/L)	5.1	11.1	4.2	5	6.7	4.1	5	6.6	7.1	8.2	5.6	6.5	5.5	3.4	4.1	4.1	5.2	2.05	1.03	2.74	3.59	2.74	2.57	3.76	4.28	4.62	4.79	5.3	4.9	4.1	8.7	7	5.7	3.25	3.08	2.39	2.57	3.42	3.8	5	4	3.9	3.8	3.9	2.9	3.2	4.9	4.5	4.2
Total protein (g/L)	78.4	77.6	73.2	81.3	79.2	82.1	77.6	69.4	83.2	82.3	83.3	70.5	73.1	66.1	71.5	71.8	80.9	61.7	81.3	73.8	82.5	75	77.8	77.9	80.4	80.5	73.2	76.8	79.2	81.7	76.7	70.7	79.7	76.4	74.8	87.7	72.3	82.5	67	75.3	78.7	73.9	69.8	70.6	72.2	76.2	77	84.2	72.7
Albumin (%)	55.37	53.97	51.93	52.22	51.29	45.31	53.56	55.88	49.89	56.17	52.04	56.17	55.69	57.2	53.99	51.95	54.09	48.67	49.64	55.21	49.87	51.61	50.12	53.48	51.08	49.67	55.25	53.29	54.06	51.99	51.54	57.3	50.09	52.51	56.06	49.18	61.46	51.66	58.94	55.28	51	53.99	58.6	52.81	56.66	60.94	56.74	51.66	55.45
A/G ratio	1.24	1.17	1.08	1.09	1.5	0.83	1.15	1.27	1	1.28	1.09	1.28	1.26	1.34	1.17	1.08	1.18	0.95	0.99	1.23	0.99	1.07	1	1.15	1.04	0.99	1.23	1.14	1.18	1.08	1.06	1.34	1	1.11	1.28	0.97	1.59	1.07	1.44	1.24	1.04	1.17	1.4	1.12	1.31	1.56	1.31	1.07	1.24
Alpha 1 Globulin (%)	4.9	4.14	5.41	5.54	5.32	5.52	5.53	5.45	5.22	4.43	4.09	5.2	5.29	4.8	4.41	4.99	4.92	7.68	4.69	4.9	5.28	4.45	5.07	5.21	4.96	5.13	4.76	4.71	4.87	6.01	5.5	4.01	5.54	5.81	4.86	5.3	5.36	5.52	5.03	4.71	4.94	4.29	4.64	4.76	4.67	3.91	4.9	6.06	4.7
Alpha 2 Globulin (%)	6.39	13.58	6.46	8.72	9.17	8.91	8.64	7.01	7.18	8.72	7.22	8.14	6.57	7.56	5.62	11.78	10.67	8.15	6.54	6.72	6.74	8.97	9.18	14.3	8.74	7.54	6.02	5.38	7.08	13.83	6.61	6.07	4.92	7.54	8.4	7.34	5.85	14.78	16.57	7.28	8.39	7.92	6.07	6.38	5.3	6.15	4.77	13.81	5.53
Beta globulin (%)	17.84	15.21	22.83	20.92	22.37	26.99	18.57	20.08	20.66	16.25	19.71	17.45	18.47	19.92	22.85	12.06	13.39	24.54	20.32	20.87	21.54	24.42	16.76	16.87	17.72	23.59	19.19	22.02	17.64	17.31	18.67	18.45	26.3	21.6	16.08	20.59	19.83	15.01	9.87	15.54	24.37	18.31	19.81	21.86	18.12	16.2	22.19	15.66	16.97
Gamma Globulin (%)	15.5	13.1	13.36	12.61	11.85	13.26	13.69	11.57	17.06	14.43	16.94	13.04	13.99	10.51	13.14	19.22	16.93	10.96	18.81	12.3	16.57	10.55	18.87	10.14	17.49	14.06	14.78	14.61	16.34	10.86	17.69	14.17	13.15	12.54	14.61	17.59	7.51	13.02	9.6	17.19	11.31	15.49	11.17	14.2	15.25	12.81	11.4	12.8	17.35
Sodium (mmol/L)	153.5	150.1	151.2	154.2	149.2	148.9	148.2	150.5	148.5	154.2	147.3	148	154.5	150.8	151.2	143.3	158.9	143.3	148.3	152.2	156.1	152.2	154.8	153.8	151.4	159.1	149.6	154	148.2	149.1	147.9	150	151.5	147.5	164.9	148	155.8	149.9	144.6	150.3	151.6	151.3	147.7	149.1	145.4	154.8	153.9	156.1	150.1
Potassium (mmol/L)	5.68	4.54	5.05	6.74	5.82	4.61	5.71	5.44	4.13	7.1	5.39	5.3	5.65	5.27	4.87	4.84	6.75	6.28	7.08	5.6	5.89	5.44	6.73	7.08	5.91	6.48	6.61	4.36	4.79	5.45	5.07	4.93	5.08	5.97	8.65	6.51	4.94	4.9	5.25	5.26	5.55	5.89	5.38	5.22	4.74	5.42	5.67	6.3	5.38
Chloride (mmol/L)	117	109.5	108.5	109	104.8	105.2	108.8	106.3	105.6	108.5	107.9	106.8	109.5	107.7	107.6	104	111	109	102	106	108	106	111	111	109	112	110	112	106.3	102.1	106.6	111.6	108	106	113	104	109	105	103.5	106.5	109.1	107.5	106.4	106.7	105	107.9	108.1	107.1	107.1
Calcium (mmol/L)	2.33	2.16	2.33	2.45	2.36	2.57	2.4	2.2	2.39	2.45	2.24	2.3	2.37	2.43	2.43	2.42	2.64	8.92	9.56	10.24	10.48	10.2	9.88	10.4	10	11.12	10	10.72	2.45	2.43	2.52	2.14	2.3	9.48	11.76	9.32	10.84	9.76	2.51	2.44	2.65	2.55	2.44	2.55	2.47	2.56	2.52	2.88	2.44
Inorganic Phosphorus (mmol/L)	2.65	2.05	2.64	2.76	2.39	2.28	2.13	2.51	2.05	2.46	2.03	1.99	2.96	2.22	2.04	2.01	2.39	1.46	7.16	6.42	4.68	5.83	6.23	6.85	7.44	5.86	8.25	5.33	2.48	2.32	2.28	2.26	2.13	5.58	6.39	4.93	5.83	6.79	2.31	2.13	2.02	2	2.08	2.17	1.91	2.01	2.56	2.4	1.88
Glutamate Dehydrogenase (U/L)	28.5	73.3	23.6	16.6	19.7	23.8	19.3	23.3	22.9	27.7	101.7	54.5	24.9	20.4	58.6	23	25	87.7	40.1	17.4	29.3	22.2	47.3	23.9	23.4	33.7	28.9	19.6	19.9	13.3	17.5	26.8	35.2	16.7	14.2	9.6	16.2	24.5	19.6	40.4	14.5	16	17.9	12.4	12.2	27.8	12.5	16.9	52.9
C-Reactive protein (mg/L)	2.8	2.64	0.51	2	3.48	1.22	11.13	1.04	0.54	1.06	0.73	0.23	1.32	1.77	0.54	1.6	0.67	0.98	0.71	3.39	4.42	1.92	4.91	1.58	0.95	2.73	0.31	0.85	1.08	1	4.59	0.32	0.92	2.21	0.73	0.47	2.06	2.88	6.9	0.47	0.87	0.53	0.7	0.36	0.4	0.38	0.95	0.57	0.48
Biochemical measurements (Female)	6110	5028	6120	7142	4240	4342	7200	3900	3322	7120	8070	3272	5036	7484	8190	5118	8472	5022	8106	10416	5100	5270	6072	1252	5862	6042	6098	10284_2	8066	2422	7110	3278	6100	6062	8134	8392	8410	10284	8394	7324	7368	8398	7318	7370	7438	8090	8440	8488	7394
Glucose (mmol/L)	3.4	5.2	3.9	5.8	3.3	3.3	3.3	3.8	2.5	2.7	3.3	2.9	3.6	4.5	5.2	5.6	3.5	4.61	6	4.39	4.78	5.28	5	4.22	4	3.11	6.22	3.5	4.1	3.7	4.7	3	4.7	3.78	4.39	4.89	3.28	4	3.1	3.9	3.6	4.3	4.3	2.7	3.3	4.9	4.6	3.5	4.4
Total Cholesterol (mmol/L)	4.36	3.67	4.91	3.37	4.72	4.59	5	3.91	5.12	5.25	3.73	3.94	3.96	3.04	3.99	4.09	3.93	4.44	3.93	4.34	4.11	4.52	3.7	2.79	4.08	4.11	3.15	4.16	4.2	4.1	3.93	3.55	4.22	4.86	5.97	3.57	3.54	3.07	2.35	2.87	4.58	3.23	4.49	3.71	4.92	4.48	5.36	2.95	5.59
Triglycerides (mmol/L)	0.51	0.5	0.34	0.67	0.38	0.39	0.59	0.32	0.7	0.37	0.79	0.46	0.61	0.56	0.7	0.25	0.28	0.43	0.61	1.4	0.64	0.61	0.46	1.47	0.42	1.65	0.75	0.92	0.29	0.49	0.85	0.51	0.37	0.54	0.54	1.25	0.47	0.42	0.34	0.48	0.41	0.52	0.57	0.82	0.33	0.5	0.6	0.44	0.67
Urea (mmol/L)	9	8.3	8.1	7.3	8.9	6	8.3	6.9	8.4	11.4	8.2	9	7.3	5.3	5.5	4.5	5.4	6.87	8.5	7.8	9.5	5.6	10	7.5	8.2	10.1	7.5	8.7	7.5	6.8	7.6	9.6	6.2	8.4	7.7	5.9	8.9	8.3	6.9	6	5.6	4.4	5.4	5.1	7.6	3.7	4.1	6.8	5.4
Creatinine (µmol/L)	79	83	81	75	79	82	87	72	80	76	78	77	79	97	91	72	87	84.86	81.33	84.86	76.91	92.82	86.63	68.07	68.95	83.98	76.02	81.33	65	74	69	70	64	74.26	65.42	79.56	63.65	66.3	68	70	89	82	73	62	66	79	82	71	70
SGOT/AST (U/L) Aspartate aminotransferase	33	43	22	35	51	38	36	32	58	69	37	33	43	55	48	32	26	27	34	23	33	38	29	28	37	29	44	35	21	34	18	31	44	31	35	91	81	35	49	37	30	41	25	41	38	43	51	42	39
SGPT/ALT (U/L) Alanine aminotransferase	44	98	44	37	51	39	52	90	87	36	49	107	59	77	117	25	37	55	48	23	53	55	60	52	50	33	120	41	38	84	21	105	41	38	60	108	108	42	60	60	34	47	39	36	57	38	93	42	76
Alkaline phosphatase (U/L)	263	470	600	398	393	372	345	319	504	201	431	337	291	490	456	428	623	725	406	224	401	442	212	557	346	331	344	354	701	638	324	291	329	309	487	278	358	439	363	327	318	478	644	423	402	277	431	419	365
Gamma Glutamyl Transferase (U/L)	82	63	74	42	44	42	99	63	89	52	57	63	70	105	67	56	70	82	59	50	61	65	56	99	57	63	57	69	101	91	57	62	91	65	64	98	67	38	58	67	50	65	78	88	93	25	90	79	82
Total Bilirubin (µmol/L)	6.4	6.8	5	6.4	4.8	8.3	8.5	5.4	5.9	6.2	4.8	8.1	6.3	5.2	3.3	3.8	5.3	2.74	4.45	2.91	3.76	3.76	3.76	2.74	2.74	3.42	3.42	4.28	3.7	3.9	4.1	4	7.1	2.74	4.28	2.74	3.76	1.03	5.3	3.5	6.2	3.3	3.3	4.5	6.8	3.4	2.7	4	3.5
Total protein (g/dL)	74.7	76.7	85.4	76.5	80.4	75.7	74.9	73.4	79.4	68.8	71.1	69.3	73.6	77.5	85.3	80	76.1	85.4	80	77.4	88.5	90.1	78.5	69.8	79	77.6	75.6	81.6	77.4	75.7	72.8	72.9	77.5	76.4	74.8	87.7	72.3	82.5	69.4	72	76.2	75.4	72.5	67.2	74.9	81.8	83.6	76.4	69.1
Albumin (%)	54.36	55.12	47.83	54.4	52.69	55.76	53.58	57.16	51.13	58.87	52.82	56.15	54.59	54.64	51.33	52.89	52.5	50.61	48.58	46.46	50.34	50.18	46.41	50.97	48.51	49.22	54.17	43.85	48.76	53.51	54.08	55.39	55.95	45.74	49.86	49.97	50.14	44.35	54.93	50.5	55.55	53.31	53.35	53.83	53.51	48.25	54.28	56.66	52.97
A/G ratio	1.19	1.23	0.92	1.19	1.11	1.26	1.15	1.33	1.05	1.43	1.12	1.28	1.2	1.2	1.05	1.12	1.11	1.02	0.94	0.87	1.01	1.01	0.87	1.04	0.94	0.97	1.18	0.78	0.95	1.15	1.18	1.24	1.27	0.84	0.99	1	1.01	0.8	1.22	1.02	1.25	1.14	1.14	1.17	1.15	0.93	1.19	1.31	1.13
Alpha 1 Globulin (%)	3.81	4.02	4.2	4.82	4.73	4.75	4.92	4.97	4.63	4.57	5.19	4.9	4.53	5.01	4.69	4.83	4.54	4.48	5.27	5.98	4.81	4.58	5.15	3.25	5.38	4.59	5.49	4.22	4.29	5.02	5.11	4.77	4.3	6.53	5.25	6.66	5.48	5.68	2.49	5.14	4.81	4.98	6.86	4.96	5.9	5.47	3.48	4.67	5.16
Alpha 2 Globulin (%)	6.57	6.97	6.25	7.24	6.6	9.27	5.93	6.64	8.21	14.92	8.71	11.08	7.8	6.68	7.56	5.13	13.25	8.65	7.55	14.93	12.67	7.94	7.83	8.49	8.95	10.44	16.04	6.05	6.46	13.51	5.94	6.76	7.09	7.77	6.72	8.95	14.69	7.24	8.78	10.32	7.12	6.76	13.27	5.91	5.99	6.61	6.26	6.38	6.91
Beta globulin (%)	15.86	15.8	19.4	17.4	17	13.37	18.55	16.82	17.7	8.12	18.65	16.2	17.38	21.78	18.5	18.89	10.12	18.05	19.41	16.86	16.67	19.09	19.57	20.7	17.61	17.83	10.48	18.37	20.91	11.55	19.84	15.68	16.08	26.05	21.69	20.97	14.84	22.52	16.61	17.25	19.28	19.08	14.5	17.47	20.77	18.39	19.36	13.77	21.25
Gamma Globulin (%)	19.4	18.08	22.32	16.14	18.98	16.85	17.02	14.41	18.27	13.51	14.63	11.67	15.69	11.89	17.92	18.26	19.59	18.21	19.19	15.77	15.52	18.22	21.05	16.59	19.55	17.93	13.81	27.5	19.59	16.4	15.02	17.41	16.58	13.9	16.48	13.45	14.86	20.2	17.19	16.79	13.24	15.88	12.02	17.83	13.83	21.27	16.62	18.52	13.71
Sodium (mmol/L)	149.9	147.1	152.2	147.1	152.1	148.8	147.9	146.6	148.9	149.4	147.6	150.4	146.3	149	151.5	150.7	150.2	156.3	153.9	150	145.5	157	155.6	145	147.4	148.4	148	151.4	149.2	147.6	151.3	150.3	144.5	150.6	150.1	157.3	144	144.3	146.3	146	152.1	151.1	148.7	146.2	146.3	151.3	159.7	151.3	147.9
Potassium (mmol/L)	5.24	4.63	5.16	4.6	4.96	4.63	5.08	4.68	4.43	4.92	4.25	5.06	4.27	6.44	5.45	5.69	5.18	5.63	5.07	5.52	4.85	7.05	6.1	5.72	5.22	5.74	6.21	7.27	4.25	4.7	5.58	4.9	4.23	4.41	4.69	5.23	4.12	6.02	5.18	5.3	5.04	5.73	4.06	4.29	4.37	7.52	7.02	5.58	4.82
Chloride (mmol/L)	108.5	106.5	111	107.1	105.5	106	107.8	106.9	106.3	108.5	109.4	110.1	109.3	107.4	107.2	106.5	108.3	108	106	108	100	109	106	107	105	105	107	109	107.4	106	108.1	112.7	103	104	106	105	106	105	108.9	107.2	107.5	107.6	106.4	108.9	108.3	111.6	116.7	112.7	108.6
Calcium (mmol/L)	2.57	2.42	2.6	2.47	2.52	2.59	2.48	2.36	2.46	2.49	2.56	2.51	2.44	2.62	2.5	2.51	2.66	10.04	10.68	10.28	10	10.44	10.96	9.92	9.84	10.92	10.28	10.68	2.59	2.41	2.56	2.48	2.51	10.32	10.84	10.24	9.08	9.32	2.48	2.45	2.44	2.58	2.44	2.35	2.52	2.57	2.58	2.53	2.38
Inorganic Phosphorus (mmol/L)	1.95	1.8	1.74	1.96	2.33	1.59	2.05	1.34	2.29	1.63	1.77	1.59	1.52	1.5	1.56	2.17	1.69	5.64	6.42	4.06	5.55	8.4	6.54	4.31	5.12	4.19	5.27	5.92	1.66	1.69	2.38	1.54	1.74	4.9	7.1	4.22	4.87	4.68	1.73	1.41	1.81	2.03	1.8	1.72	1.57	2.1	2.17	1.86	1.78
Glutamate Dehydrogenase (U/L)	24.7	51.8	23.8	17.7	29.6	20.5	41.2	41.8	57.2	23.3	29.6	70.3	37	25	36.3	15.2	17.3	21	17	13.3	21.8	15.1	38.7	22.9	24.9	18.8	40	20.6	16.8	77.7	15.5	67.1	98.6	11.9	26.8	177.6	97.8	12.7	46.9	47.2	20.6	16	17.1	14.5	43.5	9.7	42.4	18.3	24.8
C-Reactive protein (mg/L)	0.55	0.58	0.33	0.28	0.54	0.57	0.44	0.28	1.94	0.12	1.49	0.83	0.36	0.48	0.54	0.63	0.59	0.39	0.68	3.74	1.02	1.09	1.07	1.16	0.65	1.83	0.73	0.67	0.64	1.34	1.07	1.18	1.15	9.27	0.63	0	0.24	1.03	0.32	0.64	0.78	0.9	0.78	1.09	0.79	1.39	0.89	0.36	2.19
Hematological (Male)	9229	9091	9049	8253	1189	4509	6017	6015	6051	6941	3999	6021	6023	7313	8093	7163	7291	7097	5255	5253	5271	6011	7223	7031	7435	7121	5605	5303	5251	6119	7183	5233	1105	6099	6309	8125	12219	8295	6045	8321	7373	8187	8169	8227	9187	9107	9453	8249	9087
RBC Erythrocytes (10E6 cells/mcL)	5.89	6.29	5.97	6.37	5.21	6.45	6.15	6.76	6.27	6.3	6.43	5.45	6.41	5.82	6.42	5.63	5.3	6.13	5.82	5.94	5.7	5.62	5.62	5.87	6.01	5.45	5.47	5.6	5.68	6.55	5.61	6.21	6.38	6.86	6.27	6.47	6.49	5.14	6.06	5.89	6	6.18	5.45	5.99	6.1	6.5	6	6.38	6
HGB Hemoglobin(g/dL)	13.8	13.7	14.3	14.7	9.3	15.7	14.1	15	14.6	15.8	16.1	13.1	14.5	14	14.8	13.8	5.3	6.13	13.6	13.5	13.7	14.4	13.5	13.9	14.3	13.4	13.7	13.4	14.6	14.9	13.1	14.3	14.6	15.5	15.1	15.6	14.8	12.7	14	14	14.1	14.3	12.9	13.7	15	14.1	14	14.2	13
HCT Hematocrit(%)	45.6	45.5	45.5	48.9	36.2	54.9	48.6	52.8	52.4	52.9	54.5	45.2	50.4	48.3	50.8	47.1	42	45.3	45.2	45.2	45.8	45.7	41.9	46.9	49.9	43.4	44.4	45.1	47	48.4	43.4	47.9	51.5	58	48.9	54	52.6	41	44.9	45.5	45.5	46.6	42.4	45.3	49.3	48.3	46	47.3	42.7
WBC Leukocytes (10E3 cells/mcL)	7.88	11.33	17.92	13.43	18.09	19.78	17.31	23.86	15.03	11.36	8.03	14.11	15.82	13.5	8.52	8.11	11.18	14.78	13.03	8.35	9.59	10.98	9.64	12	8.9	11.76	8.86	13.99	12.68	9.87	6.97	8.31	12.96	24.17	15.6	13.72	28.34	14.45	11.66	8.8	16.21	14.8	16.48	5.23	5.82	16.36	13.22	21.61	11.04
NEU Neutrophils (%)	20.4	41	39.7	32.2	50.4	36.5	18.7	52.3	19.5	34.8	42.9	41.7	57.5	30.6	43.5	57.9	30.6	49	71	23.3	51.2	53.2	47.2	33.5	47.7	63.3	62.5	67.9	26.6	37.4	62.7	45.1	40.1	20.6	25.2	25.6	11.8	25.9	22.4	22.4	40.3	23.3	19.2	24.3	31	49.4	35.1	38	40
LYMPH Lymphocites (%)	73.1	54.7	56.3	62.3	43.4	56	76.9	37.5	73.7	60.6	48.7	53.4	36	64.2	49.4	37	64.5	46.9	25	69.8	44	43.2	45.4	59.3	46.4	31.5	33.7	28.4	67.6	57.5	34	50.1	54.4	73.5	70.8	69	84.1	66.8	73	71.2	51.8	72.1	74.7	70.1	59.9	46.3	60.1	57.3	54.6
MONO Monocytes (%)	5.1	3.2	2.6	4	4.1	4.6	2.7	7.7	4.4	3.6	7.2	3.9	4.9	3.4	5.3	3.7	2.5	2.3	2.1	5.1	3.7	2.5	5.9	4.4	3.7	4	2.4	2.8	3.8	3.2	2.6	3.3	4	2.9	2	2.8	1.2	4.9	3	4.4	5	2.8	1.5	3.7	2.9	5.7	3.1	2.6	3.6
EOS Eosinophilis (%)	0.5	0.2	0.4	0.1	1	1.7	0.4	1.2	0.8	0.2	0.7	0.1	0.1	0.5	0.8	0.7	0.3	0.2	0.2	0.2	0	0.3	0.1	1.2	0.2	0.1	0.3	0.3	0.3	0.6	0.2	0.1	0.7	0.3	1	1.6	0.9	1.4	0.2	0.5	1.5	0.7	3	0.8	0.4	2.2	0.5	0.8	0.6
BASO Basophilis (%)	0.3	0.4	0.4	0.3	0.4	0.4	0.5	0.4	0.5	0.3	0.2	0.2	0.5	0.4	0.3	0.3	0.3	0.3	0.4	0.4	0.2	0.2	0.2	0.2	0.6	0.2	0.1	0.2	0.5	0.3	0.1	0.2	0.4	0.8	0.5	0.4	0.7	0.4	0.5	0.3	0.5	0.6	0.5	0.1	0.4	0.3	0.4	0.5	0.4
Neutrophils (10E3 cells/mcL)	1.61	4.64	7.12	4.32	9.12	7.22	3.23	12.49	2.93	3.95	3.44	5.88	9.09	4.14	3.71	4.7	3.42	7.24	9.25	1.95	4.91	5.85	4.55	4.02	4.24	7.44	5.54	9.51	3.37	3.69	4.37	3.75	5.2	4.98	3.93	3.51	3.34	3.74	2.62	1.97	6.53	3.44	3.16	1.27	1.81	8.08	4.64	8.22	4.42
Lymphocytes (10E3 cells/mcL)	5.76	6.2	10.09	8.37	7.85	11.08	13.31	8.95	11.07	6.89	3.91	7.54	5.7	8.66	4.21	3	7.22	6.93	3.26	5.82	4.22	4.75	4.37	7.11	4.13	3.71	2.98	3.98	8.57	5.68	2.37	4.16	7.04	17.77	11.05	9.47	23.84	9.65	8.51	6.27	8.4	10.66	12.31	3.66	3.49	7.58	7.95	12.38	6.03
Monocytes (10E3 cells/mcL)	0.4	0.37	0.47	0.54	0.74	0.92	0.46	1.85	0.66	0.41	0.58	0.55	0.77	0.46	0.45	0.3	0.28	0.34	0.28	0.42	0.35	0.28	0.57	0.53	0.33	0.47	0.21	0.39	0.48	0.32	0.18	0.28	0.52	0.71	0.32	0.38	0.35	0.7	0.35	0.39	0.82	0.42	0.24	0.2	0.47	0.33	0.41	0.57	0.4
Eosinophilis (10E3 cells/mcL)	0.04	0.2	0.8	0.2	0.17	0.34	0.06	0.29	0.12	0.02	0.06	0.02	0.01	0.07	0.07	0.06	0.03	0.03	0.02	0.02	0	0.03	0.01	0.03	0.05	0.03	0.01	0.04	0.04	0.06	0.01	0.01	0.08	0.08	0.15	0.22	0.25	0.2	0.03	0.04	0.24	0.1	0.5	0.04	0.07	0.13	0.07	0.17	0.07
Basophilis (10 E3 cells/mcL)	0.02	0.05	0.07	0.04	0.07	0.07	0.09	0.1	0.07	0.04	0.02	0.03	0.07	0.05	0.02	0.02	0.03	0.05	0.05	0.03	0.02	0.03	0.02	0.03	0.05	0.03	0.01	0.03	0.07	0.03	0.01	0.02	0.05	0.2	0.08	0.05	0.21	0.06	0.06	0.02	0.07	0.08	0.08	0.01	0.07	0.02	0.06	0.1	0.05
Reticulocytes (%)	0.86	0.6	1.24	0.74	5.14	1.33	0.95	0.77	0.93	1.08	1.04	1.97	1.23	1.59	1.48	2.01	1.71	1.51	2.22	0.1	0.08	0.05	0.11	1.57	2.46	1.7	1.34	1.26	1.63	1.81	1.99	1.51	1.72	1.1	0.85	1.52	0.78	1.45	1.05	1.13	0.9	0.83	0.81	0.43	0.91	0.65	0.7	0.67	0.93
MCV Means Corpuscular Volume (fL)	77.4	72.3	76.3	76.8	69.6	85.1	79	78.2	83.6	84	84.8	83	78.5	83.1	79.1	83.7	79.3	74	77.7	76.2	80.3	81.3	74.5	79.8	83	79.6	81.3	80.6	82.6	73.9	77.4	77.2	80.7	84.6	78	83.5	81	79.8	74	77.2	75.9	75.3	77.8	75.6	75.8	79.2	76.6	74.2	76
MCH Means Corpuscular HGB (pg)	23.5	21.9	23.9	23.1	25.6	28.6	29	28.4	27.9	29.8	29.6	29	28.8	28.9	29.1	29.4	30.1	29.5	30	29.9	30	31.5	32.3	29.7	28.7	31	30.8	29.6	31.2	30.8	30.1	29.8	28.4	26.7	30.9	29	28.2	24.7	23.2	23.7	23.5	23.2	23.7	22.8	23.1	23.1	23.3	22.2	23.2
MCHC Means Corpuscular HGB conc (g/dL)	30.3	30.2	31.4	30.1	17.8	24.4	22.9	22.2	23.3	25	25.1	24	22.6	24	23.1	24.6	23.9	21.8	23.3	22.8	24.1	25.6	24	23.7	23.8	24.7	25	23.9	25.8	22.8	23.3	23	23	22.6	24.1	24.2	22.8	31	31.3	30.7	30.9	30.7	30.5	30.2	30.5	29.2	30.4	29.9	30.6
PLT Plateles (10E3 cells/mcL)	294	306	341	311	1496	341	470	467	499	319	374	229	356	498	508	444	232	388	600	483	349	528	523	281	454	408	344	549	476	528	377	321	341	442	501	356	304	389	241	391	391	317	484	339	364	572	559	605	452
Large Unstained Cells (%)	0.05	0.5	0.5	1.1	0.9	0.8	0.8	0.8	1.2	0.6	0.3	0.7	1.1	0.9	0.8	0.5	1.9	1.2	1.3	1.3	0.8	0.5	1.1	1.4	1.4	0.9	1	0.3	1.2	0.9	0.4	1.1	0.5	1.8	0.5	0.6	1.2	0.6	0.8	1.2	0.14	0.09	1.1	0.9	0.6	0.8	0.7	0.8	0.7
RET Reticulocytes (10E9 cells/L)	50.6	38	74.2	46.8	267.6	85.8	58.5	52	58.2	68.3	66.9	107.4	79	92.3	94.8	112.9	90.4	92.8	129	98	77.8	89	102.9	92.1	147.8	92.6	73.4	70.4	92.7	118.6	111.5	93.7	109.7	75.7	53.5	98.2	50.9	74.8	6.6	66.8	53.9	51.2	44.1	26	55.7	42.4	42	42.5	52.2
Prothrombin Time (sec)	13.4	12.4	11.7	11.9	10.9	10.6	11.9	10.5	11.3	12	10.5	12.6	12.3	13.4	13.1	11.7	12.3	12.9	11.1	12.1	11.9	12.9	11.6	12.4	12.1	13.4	12.1	12.3	11.7	14.6	11.6	12	11.9	11.1	11.7	12.4	12.3	13.4	12.9	11.7	10.9	11.9	12.3	11.7	13.5	12.3	11.9	12.3	12.9
Activated partial Thromboplastin Time (sec)	19.5	19.8	19.6	15.1	19.9	21.9	16.7	16.7	19.1	14.9	17	17.3	12.4	15.4	17.9	14.6	15.8	18.9	14.1	17	15.6	16	15.8	18.6	16	16.2	16.5	16.6	19	18.9	16	15.6	15.8	21.5	17.6	19	18.8	19.5	16.5	18	19.2	20	17.4	17.7	17.7	16.8	17	14.9	18.6
N/L	0.28	0.75	0.71	0.52	1.16	0.65	0.24	1.4	0.26	0.57	0.88	0.78	1.59	0.48	0.88	1.57	0.47	1.04	2.84	0.34	1.16	1.23	1.04	0.57	1.03	2.01	1.86	2.39	0.39	0.65	1.84	0.9	0.74	0.28	0.36	0.37	0.14	0.39	0.31	0.31	0.78	0.32	0.26	0.35	0.52	1.07	0.58	0.66	0.73
Hematological (Female)	7484	8190	5118	8472	5022	8106	10416	5100	5270	6072	1252	5862	6042	6098	8160	6110	5028	6120	7142	4240	4342	7200	3900	3322	7120	8070	3272	8066	2422	7110	3278	6100	6062	8134	8392	8410	10284_2	8394	7324	7368	8398	7318	7402	8064	8338	8290	8438	7370	7438
RBC Erythrocytes (10E6 cells/mcL)	5.51	6.28	6.13	6.09	6.43	5.64	5.57	6.55	6.85	6.75	6.11	5.94	6.13	5.62	5.3	5.76	5.65	6.26	5.98	5.75	6.18	5.23	5.23	5.65	5.49	5.5	5.57	5.77	6.12	5.64	5.34	5.78	6.09	6.55	7.07	5.86	6.02	5.35	5.31	6.58	6.12	6.43	6.25	5.9	6.18	6.4	5.63	6.36	5.62
HGB Hemoglobin(g/dL)	13.4	14.3	13	14.7	15	13.4	13.3	14.1	14.9	15.8	14.4	13.6	14.4	13.4	12.7	13.2	14.3	12.2	12.9	13.9	13.5	12.5	13	13.4	13.4	13.2	13.3	13.1	13.6	12	12.6	13	12.8	13.7	16.2	12.6	13.9	12.3	12.7	14.3	14.1	13.8	14.4	13.7	15.6	14.4	12.7	12.7	13.2
HCT Hematocrit(%)	43.2	47.9	43.9	45.6	55.1	47.3	48.6	50.5	55.6	55.9	49.3	46.6	50.8	46.2	45.6	43.6	45.3	46.8	43	47.3	44.4	40.9	40.9	42.5	43.3	43.6	43.6	42.3	45.1	41.6	41.1	43.8	46.8	48.3	61.4	43	51.8	40.1	41.4	47.3	46.7	45.8	49.8	47.4	49.8	48.9	42.3	44	44.3
WBC Leukocytes (10E3 cells/mcL)	16.59	14.11	9.88	11.17	15.2	14.29	20.61	19.47	10.62	17.2	16.27	15.31	23.59	22.37	18.18	8.67	11.03	11.46	13.61	13.53	12.24	11.88	10.05	13.83	7.2	11.92	12.58	9.14	14.92	10.45	13.06	11.56	17.29	11.89	17.34	8.86	17.89	7.37	12.88	14.54	13.07	9.21	11.48	10.89	15.55	7.74	16.74	13.53	15.64
NEU Neutrophils (%)	71.6	60	52.1	48	44	58.3	45.2	45.6	39.5	33.7	36.6	25.2	46.9	30.3	50	45	36.1	37.8	26	12.2	23.3	27.7	46.4	52.3	41.8	53.7	62.8	19	55.8	24.8	29.5	28.2	58.2	48.8	65.3	55.2	48.8	38.9	34.4	55.7	35.4	54.4	37.4	60.4	56.9	42.1	31.7	25.7	61.7
LYMPH Lymphocites (%)	25.1	35.1	42.7	48.8	51.4	36.3	49.8	49.7	55	61.8	55.8	70.1	48.3	64.4	42.6	50.3	59	54.5	69.6	81.5	72.3	64.7	47.9	43.9	54.3	41.9	32	74.3	37.2	69.6	63.2	66.5	31.2	43.9	30.6	40.6	43.5	56.2	58.3	39.9	59.4	40.7	58.5	33.9	38.2	50.1	61.9	70	33.3
MONO Monocytes (%)	2.1	3.1	4.2	1.9	3	2.5	2.8	2.7	4	2.6	4.6	2.3	2.4	2.7	3.4	3.4	3	5.3	2.4	3.4	2.2	4	4.2	2.4	1.8	2.7	3.8	3.3	3.3	3.9	3.2	2.9	8	5.2	2.9	2.5	4.2	3.9	3.6	3.5	3.4	3.5	2.8	3.7	4.7	3.8	3.1	2.6	3.1
EOS Eosinophilis (%)	0.3	0.5	0.4	0.2	0.5	1.9	1	1.2	0.6	0.7	2.1	1.3	1.2	0.9	2.8	0.5	0.7	0.9	0.6	1.1	1.1	0.6	0.5	0.3	1.1	0.6	0.6	1.8	2.6	0.2	2.5	0.9	0.9	1.3	0.4	0.3	2.2	0.2	2.4	0.2	0.9	0.7	0.1	0.6	0.7	0.1	1.9	0.4	1.1
BASO Basophilis (%)	0.3	0.5	0.3	0.4	0.5	0.3	0.4	0.4	0.3	0.6	0.4	0.6	0.5	0.7	0.5	0.3	0.4	0.4	0.5	0.4	0.4	0.4	0.2	0.3	0.3	0.5	0.3	0.3	0.3	0.4	0.3	0.2	0.4	0.2	0.3	0.5	0.5	0.2	0.5	0.4	0.3	0.3	0.4	0.4	0.3	0.4	0.5	0.4	0.4
Neutrophils (10E3 cells/mcL)	11.87	8.47	5.14	5.37	6.69	8.33	9.32	8.87	4.2	5.8	5.96	3.85	11.06	6.77	9.09	3.9	3.98	4.33	3.53	1.65	2.85	3.3	4.67	7.24	30.1	6.4	7.9	1.74	8.33	2.6	3.85	3.26	10.07	5.8	11.33	4.89	8.73	2.86	4.42	8.09	4.62	5	4.3	6.58	8.84	3.26	5.31	3.48	9.65
Lymphocytes (10E3 cells/mcL)	4.16	4.95	4.22	5.45	7.81	5.19	10.27	9.67	5.84	10.62	9.09	10.74	11.39	14.41	7.75	4.36	6.51	6.25	9.47	11.03	8.86	7.69	4.82	6.07	3.91	4.99	4.03	6.79	5.56	7.27	8.25	7.69	5.4	5.23	5.31	3.6	7.78	4.14	7.51	5.8	7.77	3.75	6.72	3.69	5.95	3.88	10.37	9.48	5.21
Monocytes (10E3 cells/mcL)	0.36	0.44	0.41	0.21	0.45	0.36	0.57	0.53	0.42	0.44	0.75	0.35	0.57	0.61	0.62	0.29	0.33	0.6	0.32	0.46	0.28	0.48	0.42	0.33	0.13	0.32	0.48	0.3	0.49	0.41	0.42	0.33	1.39	0.62	0.51	0.22	0.76	0.29	0.46	0.51	0.44	0.32	0.32	0.41	0.36	0.59	0.52	0.35	0.48
Eosinophilis (10E3 cells/mcL)	0.05	0.07	0.04	0.03	0.08	0.28	0.2	0.23	0.06	0.12	0.34	0.19	0.27	0.21	0.5	0.04	0.08	0.1	0.09	0.14	0.13	0.07	0.05	0.04	0.08	0.07	0.07	0.17	0.39	0.02	0.32	0.1	0.15	0.16	0.08	0.03	0.39	0.01	0.32	0.03	0.11	0.06	0.02	0.06	0.06	0.02	0.32	0.06	0.18
Basophilis (10 E3 cells/mcL)	0.06	0.07	0.03	0.04	0.08	0.05	0.09	0.08	0.04	0.1	0.06	0.09	0.11	0.15	0.09	0.03	0.04	0.05	0.06	0.06	0.05	0.04	0.02	0.04	0.02	0.06	0.04	0.03	0.05	0.04	0.04	0.03	0.06	0.03	0.06	0.05	0.09	0.02	0.06	0.05	0.04	0.02	0.05	0.04	0.02	0.06	0.09	0.05	0.06
Reticulocytes (%)	1.55	1.1	0.71	0.9	1.31	1.03	1.14	0.85	1.57	1.38	1.74	0.93	1.63	1.06	1.35	0.52	0.5	0.79	1.09	0.93	0.68	0.47	1.46	0.61	0.65	1.14	1.31	0.43	1.11	0.4	0.86	0.72	1.02	0.36	1.13	0.26	1.55	1.28	0.55	0.76	0.58	0.89	0.87	1	1.22	0.82	1.14	0.95	0.81
MCV Means Corpuscular Volume (fL)	78.4	76.4	71.6	74.9	85.6	83.8	87.3	77.1	81.2	82.8	80.7	78.4	82.8	82.3	86	75.7	80.1	74.7	71.8	82.2	71.8	78.1	78.4	75.1	78.8	79.3	78.3	73.3	73.6	73.7	77	75.7	76.9	73.6	86.9	73.4	85.9	74.9	78.1	72	76.3	71.3	79.7	80.3	77.8	79.2	75	69.1	78.8
MCH Means Corpuscular HGB (pg)	24.3	22.8	21.1	24.1	27.2	28.5	27.4	27.8	26.7	28.2	29.2	29.2	28.4	28.9	27.9	30.2	31.5	26.1	30.1	29.4	30.5	30.6	31.8	31.6	30.9	30.2	30.5	30.9	30.1	28.8	30.7	29.6	27.4	28.3	26.4	29.4	26.7	22.9	23.9	21.7	23	21.5	23.1	23.3	24.3	23.4	22.6	20	23.6
MCHC Means Corpuscular HGB conc (g/dL)	31	29.9	29.5	32.2	23.3	23.8	23.9	21.5	21.7	23.4	23.6	22.9	23.5	23.8	24	22.9	25.3	19.5	21.6	24.2	21.9	23.9	24.9	23.7	24.3	23.9	23.9	22.7	22.2	21.3	23.6	22.4	21	20.9	22.9	21.6	23	30.6	30.6	30.2	30.1	30.1	28.9	29	31.3	29.5	30.1	29	29.9
PLT Plateles (10E3 cells/mcL)	425	427	549	549	458	461	610	414	620	485	400	406	396	410	374	373	431	359	239	399	479	394	395	452	432	294	527	503	335	377	388	341	361	397	401	386	355	310	292	348	471	297	518	361	435	312	391	375	375
Large Unstained Cells (%)	0.6	0.8	0.3	0.7	0.6	0.6	0.8	0.4	0.6	0.7	0.5	0.5	0.8	0.9	0.7	0.5	0.8	1.1	1	1.4	0.7	2.6	0.7	0.8	0.8	0.7	0.4	1.3	0.7	1.1	1.3	1.3	1.3	0.5	0.4	0.9	0.8	0.6	0.8	0.3	0.7	0.5	0.7	1	2.2	0.5	0.8	0.8	0.4
RET Reticulocytes (10E9 cells/L)	85.3	68.8	43.3	54.6	84.3	58.2	63.4	56	107.8	93.1	106.2	55.5	100.1	59.7	71.6	29.9	28.5	49.4	65.3	53.7	41.8	24.4	76.3	34.5	35.5	62.7	72.7	24.6	67.8	22.7	45.8	41.4	62.2	23.5	79.8	15.4	93.4	68.6	29.1	49.7	35.3	57.2	54.6	59.2	75.5	52.3	64.2	60.5	45.7
Prothrombin Time (sec)	11.4	11.9	11.7	12.1	12.6	11.5	11.4	11	12	10.9	14.7	14.3	17.7	17.5	16.8	12.1	11.9	12.3	11.9	13.5	12.4	10.5	11.4	12.9	11.3	12.8	11.4	12.6	12.8	11.1	11.7	10.8	12.3	11.9	12.1	11.3	12.4	12.1	12.4	12	12.4	11.9	13.1	12.8	12.8	12.9	13.1	13.9	11.4
Activated partial Thromboplastin Time (sec)	16.4	16.5	18.5	19.6	13.3	16.6	16.9	21	18.9	16.1	19.5	14.6	17.41	19.5	19.8	15.6	18.6	17.1	15.6	16.5	15.3	19	15.8	18.3	15.8	19.6	12.8	17.9	15.8	18.3	15.4	16	20.2	20.7	17.3	20.2	18.4	16.8	18.1	21.5	17.9	21	16.8	17	16.8	18.6	21	21.5	19.4
N/L	2.85	1.71	1.22	0.99	0.86	1.61	0.91	0.92	0.72	0.55	0.66	0.36	0.97	0.47	1.17	0.89	0.61	0.69	0.37	0.15	0.32	0.43	0.97	1.19	7.7	1.28	1.96	0.26	1.5	0.36	0.47	0.42	1.86	1.11	2.13	1.36	1.12	0.69	0.59	1.39	0.59	1.33	0.64	1.78	1.49	0.84	0.51	0.37	1.85
[truncated: 70 more columns]
