# Supplementary material for: Biologic Data of Cynomolgus Monkeys Maintained under Laboratory Conditions
Source: PLoS One. 2016 Jun 9;11(6):e0157003. doi: 10.1371/journal.pone.0157003 (PMC4900550; doi:10.1371/journal.pone.0157003)
Supplement: S2 Table — (XLS) [file pone.0157003.s005.xls]

## Sheet: Hematological_Biochemical
ID	Study	Week	Gender	Lymphocytes (cells/mcL)	T cells (cells/mcL)	T helper (cells/mcL)	T cytotoxic (cells/mcL)	B cells (cells/mcL)	NK cells (cells/mcL)	RBC Erythrocytes (10E6 cells/mcL)	HGB Hemoglobin (g/dL)	HCT Hematocrit (%)	WBC Leukocytes (10E3 cells/mcL)	NEU Neutrophils (%)	LYMPH Lymphocites (%)	MONO Monocytes (%)	EOS Eosinophilis (%)	BASO Basophilis (%)	Neutrophils (10E3 cells/mcL)	Lymphocytes (10E3 cells/mcL)	Monocytes (10E3 cells/mcL)	Eosinophilis (10E3 cells/mcL)	Basophilis (10 E3 cells/mcL)	Reticulocytes (%)	MCV Means Corpuscular Volume (fL)	MCH Means Corpuscular HGB conc (g/dL)	MCHC Means Corpuscular HGB (pg)	PLT Plateles (10E3 cells/mcL)	Large Unstained Cells (%)	RET Reticulocytes (10E9 cells/L)	Prothrombin Time (sec)	Activated partial Thromboplastin Time (sec)	N/L	Glucose (mmol/L)	Total Cholesterol (mmol/L)	Triglycerides (mmol/L)	Urea (mmol/L)	Creatinine (µmol/L)	SGOT/AST (U/L) Aspartate aminotransferase	SGPT/ALT (U/L) Alanine aminotransferase	Alkaline phosphatase (U/L)	Gamma Glutamyl Transferase (U/L)	Total Bilirubin (µmol/L)	Total protein (g/L)	Albumin (%)	A/G ratio	Alpha 1 Globulin (%)	Alpha 2 Globulin (%)	Beta globulin (%)
1032	S1	T-3	F	NA	NA	NA	NA	NA	NA	5.97	13.7	43.5	11.06	44.7	49.8	3.3	1.1	0.3	4.94	5.5	0.37	0.13	0.03	1.02	72.9	23	31.6	516	0.8	60.7	12.3	18.1	0.9	2.7	4.78	0.73	7.2	79	33	48	236	31	4.1	71.3	51.29	1.05	8.36	8.5	16.74
1032	S1	T1	F	NA	NA	NA	NA	NA	NA	NA	13.2	40.8	9.93	49.5	46.2	2.7	0.8	0.3	4.91	4.59	0.27	0.08	0.03	1.19	70.5	22.8	32.3	552	0.5	68.4	NA	NA	1.07	3.3	3.86	0.45	3.3	71	57	NA	183	28	3.9	NA	54.41	NA	4.36	9.9	13.2
1032	S1	T4	F	NA	NA	NA	NA	NA	NA	NA	12	38.3	10.65	59.3	35.9	3	0.4	0.3	6.32	3.82	0.32	0.04	0.03	2.59	72.4	22.7	31.4	502	1.1	138.4	11.9	17	1.65	NA	NA	NA	NA	NA	NA	NA	NA	NA	NA	NA	NA	NA	NA	NA	NA
2056	S1	T-3	F	NA	NA	NA	NA	NA	NA	5.74	13.8	45.6	10.65	58.4	36.8	3.7	0.3	0.3	6.22	3.92	0.4	0.03	0.03	0.68	79.5	24	30.2	429	0.5	39	13.2	17.3	1.59	3.1	3.09	0.42	8.6	76	27	40	247	54	4.9	75.7	49.01	0.96	4.61	12.17	18.19
2056	S1	T1	F	NA	NA	NA	NA	NA	NA	NA	13.2	41.6	11.91	54.1	41.2	3.3	0.6	0.3	6.44	4.91	0.39	0.07	0.03	1.32	76.2	24.1	31.7	386	0.5	72	NA	NA	1.31	3.8	2.97	0.27	5.3	65	34	NA	174	54	4.6	NA	51.51	NA	4.27	9.27	16.65
2056	S1	T4	F	NA	NA	NA	NA	NA	NA	NA	12.4	39.9	9.85	62.3	34.3	2.7	0.2	0.2	6.13	3.37	0.26	0.02	0.02	1.2	77	23.9	31.1	306	0.4	62	11.9	21	1.82	NA	NA	NA	NA	NA	NA	NA	NA	NA	NA	NA	NA	NA	NA	NA	NA
2422	S1	T-3	F	5.56	3.95	1.85	1.86	0.63	0.87	6.12	13.6	45.1	14.92	55.8	37.2	3.3	2.6	0.3	8.33	5.56	0.49	0.39	0.05	1.11	73.6	30.1	22.2	335	0.7	67.8	12.8	15.8	1.4982	3.7	4.1	0.49	6.8	74	34	84	638	91	3.9	75.7	53.51	1.15	5.02	13.51	11.55
2422	S1	T1	F	5.36	4.22	2.2	1.8	0.53	0.54	6.01	13.4	43.8	12.65	50.9	42.3	3.5	2.5	0.2	6.45	5.36	0.44	0.32	0.03	0.47	72.9	30.6	22.3	331	0.5	28.4	11.3	15.3	1.20336	4.6	4.17	0.37	8.4	73	30	70	565	74	3.6	70.8	54.8	1.21	6.04	12.25	10.66
2422	S1	T4	F	3.73	2.66	1.39	1.19	0.46	0.54	5.81	12.5	42.9	8.37	48.2	44.6	3.8	2.1	0.2	4.03	3.73	0.32	0.18	0.01	1.25	73.9	29.1	21.5	320	1.2	72.7	12.6	16.4	1.08043	3.8	3.83	0.46	7.6	69	34	181	646	72	3.4	73.4	53.49	1.15	5.42	13.56	11.04
3278	S1	T-3	F	8.25	6.08	3.53	2.29	1.26	0.78	5.34	12.6	41.1	13.06	29.5	63.2	3.2	2.5	0.3	3.85	8.25	0.42	0.32	0.04	0.86	77	30.7	23.6	388	1.3	45.8	11.7	15.4	0.466667	3	3.55	0.51	9.6	70	31	105	291	62	4	72.9	55.39	1.24	4.77	6.76	15.68
3278	S1	T1	F	6.57	4.66	2.92	1.52	0.98	0.83	5.43	12.9	42.3	24.39	69.7	26.9	2	0.5	0.4	16.99	6.57	0.48	0.12	0.09	0.83	77.9	30.4	23.7	374	0.6	54.1	11.1	15.6	2.586	3.7	3.4	0.69	8.7	77	68	199	287	61	4.3	73.1	52.88	1.12	5.03	7.18	16.84
3278	S1	T4	F	6.35	4.33	2.53	1.62	0.97	0.94	5.1	12.1	40.3	10.65	35.7	59.6	1.9	1.2	0.4	3.81	6.35	0.21	0.13	0.04	1.6	78.9	30.2	23.8	439	1.2	81.6	12	16.2	0.6	2.5	3.62	0.79	8.8	81	65	226	367	83	6.3	74.5	49.02	0.96	4.99	8.39	19.4
4047	S1	T-3	M	NA	NA	NA	NA	NA	NA	6.23	15	50.3	8.5	23	69.5	5.2	1.1	0.4	1.95	5.91	0.45	0.09	0.04	0.53	79.6	23.7	29.8	486	0.8	33.3	12	15.9	0.33	3.4	3.77	0.55	7.7	68	42	36	517	15.6	2.8	77.6	53.58	1.15	3.98	6.37	20.57
4047	S1	T1	M	NA	NA	NA	NA	NA	NA	NA	13.9	46.3	12.04	18.5	75	3.9	1.3	0.5	2.23	9.03	0.47	0.15	0.06	1.43	77.6	23.2	29.9	428	0.8	85.3	NA	NA	0.25	2.8	3.73	0.47	6.9	81	68	NA	692	68	7.1	74.5	51.79	NA	5.6	6.39	19.68
4047	S1	T4	M	NA	NA	NA	NA	NA	NA	NA	14.4	46.6	5.78	35.7	56.3	5.9	0.5	0.5	2.06	3.25	0.34	0.03	0.03	1.78	75.6	23.4	31	451	1.2	109.5	12.6	19.4	0.63	NA	NA	NA	NA	NA	NA	NA	NA	NA	NA	NA	NA	NA	NA	NA	NA
5233	S1	T-3	M	4.16	2.43	1.66	0.69	1.52	0.15	6.21	14.3	47.9	8.31	45.1	50.1	3.3	0.1	0.2	3.75	4.16	0.28	0.01	0.02	1.51	77.2	29.8	23	321	1.1	93.7	12	15.6	0.901442	2.8	5.57	0.85	8	83	36	64	578	97	5.7	79.7	50.09	1	5.54	4.92	26.3
5233	S1	T1	M	4.52	2.45	1.54	0.81	1.69	0.28	6.33	14.8	50	9.32	46.8	48.4	3.1	0.1	0.2	4.36	4.52	0.29	0	0.02	1.34	79	29.7	23.4	283	1.4	84.9	11.9	15.6	0.964602	2.6	5.43	0.76	7.2	90	34	50	574	18.6	7.3	81.6	50.46	1.02	6.62	16.29	11.29
5233	S1	T4	M	5.73	3.47	2.27	1.1	1.83	0.32	6.05	13.7	48.2	9.29	32.4	61.1	3.4	0.2	0.5	3.01	5.73	0.32	0.02	0.04	2.08	79.7	28.5	22.7	337	1.9	125.6	11.7	15.1	0.525305	4.1	4.92	0.77	8.2	78	31	51	559	96	3.9	78.2	49.97	1	7.32	6.25	21.4
5251	S1	T-3	M	8.57	5.32	3.1	1.83	2.07	0.89	5.68	14.6	47	12.68	26.6	67.6	3.8	0.3	0.5	3.37	8.57	0.48	0.04	0.07	1.63	82.6	31.2	25.8	476	1.2	92.7	11.7	19	0.393232	4.1	4.5	0.48	8.1	82	37	39	414	73	4.1	81.7	51.99	1.08	6.01	13.83	17.31
5251	S1	T1	M	8.68	5.76	3.68	1.63	2.02	0.74	5.63	14.7	45.5	12.81	26.8	67.8	3.7	0.3	0.5	3.43	8.68	0.48	0.04	0.06	1.26	80.7	32.4	26.1	556	0.9	71.1	10.8	19.8	0.395161	4.4	4.36	0.37	6.3	81	38	39	370	17	4.3	78.1	51.43	1.06	7.4	12.47	15.93
5251	S1	T4	M	8.87	6.13	3.84	2.03	2.04	0.46	4.78	12.5	39.4	13.69	29.7	64.8	3.5	0.6	0.3	4.07	8.87	0.48	0.08	0.05	1.3	82.3	31.7	26	555	1	62	10.8	18.3	0.45885	4.2	3.57	0.36	6.6	70	30	30	303	65	3.3	75.7	51.81	1.08	6.21	12.93	18.16
5303	S1	T-3	M	3.98	1.64	0.92	0.55	1.76	0.49	5.6	13.4	45.1	13.99	67.9	28.4	2.8	0.3	0.2	9.51	3.98	0.39	0.04	0.03	1.26	80.6	29.6	23.9	549	0.3	70.4	12.3	16.6	2.38945	2.9	3.44	0.88	9.8	86	38	51	994	92	4.9	79.2	54.06	1.18	4.87	7.08	17.64
5303	S1	T1	M	8.8	5.8	2.81	2.16	2.03	0.86	5.19	12.5	42.4	16.05	40.2	54.8	3.3	0.7	0.4	6.46	8.8	0.53	0.11	0.06	1.54	81.5	29.5	24	487	0.6	80.1	10.9	17.1	0.734091	4.9	3.21	0.62	7.2	80	36	32	919	13.1	3.4	75.3	53.87	1.17	4.83	7.46	19.23
5303	S1	T4	M	6.92	3.33	1.83	1.17	2.5	0.95	5.21	12.6	41.4	11.42	33.8	60.6	3.7	1.1	0.2	3.85	6.92	0.42	0.12	0.03	0.83	79.5	30.5	24.2	429	0.6	43.4	11.4	16.5	0.556358	3.9	2.96	0.45	6.6	72	29	44	874	88	2.7	71.9	53.5	1.15	4.93	7.03	17.8
6100	S1	T-3	F	7.69	5.59	2.58	2.84	1.72	0.35	5.78	13	43.8	11.56	28.2	66.5	2.9	0.9	0.2	3.26	7.69	0.33	0.1	0.03	0.72	75.7	29.6	22.4	341	1.3	41.4	10.8	16	0.423927	4.7	4.22	0.37	6.2	64	44	41	329	91	7.1	77.5	55.95	1.27	4.3	7.09	16.08
6100	S1	T1	F	5.77	3.89	2.05	1.67	1.45	0.27	5.84	12.8	44.9	11.63	45.9	49.6	3	0.6	0.3	5.33	5.77	0.35	0.07	0.03	1.27	76.8	28.5	21.9	410	0.7	73.9	10.6	16.6	0.923744	4.3	3.93	0.28	6.8	61	30	21	335	91	4.8	78.9	52.68	1.11	4.88	7.09	16.97
6100	S1	T4	F	4.38	2.78	1.42	1.27	1.29	0.2	5.55	12.3	43.8	8.89	46.6	49.3	2.8	0.3	0.3	4.14	4.38	0.25	0.02	0.03	2.77	78.8	28.1	22.2	537	0.7	153.9	10.9	16.4	0.945205	3.8	4.83	0.34	9.7	67	73	44	361	86	5.6	79.8	51.34	1.06	5.06	8.83	16.23
6119	S1	T-3	M	5.68	3.28	1.79	1.31	1.7	0.63	6.55	14.9	48.4	9.87	37.4	57.5	3.2	0.6	0.3	3.69	5.68	0.32	0.06	0.03	1.81	73.9	30.8	22.8	528	0.9	118.6	14.6	18.9	0.649648	2.9	4.5	0.73	7.8	76	42	29	1139	147	8.7	76.7	51.54	1.06	5.5	6.61	18.67
6119	S1	T1	M	6.32	4.16	2.12	1.9	1.62	0.34	6.93	15.5	53	12.79	46.6	49.4	2.6	0.3	0.4	5.96	6.32	0.34	0.04	0.05	1.39	76.5	29.3	22.4	600	0.7	96	14.7	20.5	0.943038	3.4	4.92	0.48	7.6	77	41	22	1304	6	9.4	81.9	51.25	1.05	6.34	6.55	19.07
6119	S1	T4	M	6.3	3.94	2.17	1.61	1.8	0.45	6.21	14	46.4	9.27	25.6	67.9	4	1.6	0.2	2.37	6.3	0.37	0.15	0.02	1.24	74.7	30.1	22.5	566	0.6	77.2	14.1	20.4	0.37619	3.1	3.5	0.32	7.7	70	33	21	1032	149	4.3	74.9	50.39	1.02	5.53	6.47	18.49
7028	S1	T-3	F	NA	NA	NA	NA	NA	NA	6.11	14.6	47.4	13.45	64.2	33.1	1.6	0.4	0.2	8.64	4.46	0.22	0.05	0.03	0.43	77.6	24	30.9	338	0.4	26.3	13.8	17.7	1.94	3	2.95	0.48	9.7	85	26	39	324	60	6.3	76.7	51.76	1.07	3.98	7.6	18.13
7028	S1	T1	F	NA	NA	NA	NA	NA	NA	NA	13.1	41.6	15.13	31.9	62.4	3.1	1	0.4	4.83	9.44	0.47	0.15	0.06	2.4	76.2	24	31.5	363	1.1	131.4	NA	NA	0.51	3	2.27	0.41	8	76	126	NA	296	53	8.2	NA	45.82	NA	7.49	5.88	20.5
7028	S1	T4	F	NA	NA	NA	NA	NA	NA	NA	13	41.7	7.37	47.1	48.2	3.5	0.1	0.1	3.47	3.55	0.26	0.01	0.01	2.27	77.7	24.3	31.3	302	0.9	121.7	12.8	17	0.98	NA	NA	NA	NA	NA	NA	NA	NA	NA	NA	NA	NA	NA	NA	NA	NA
7057	S1	T-3	M	NA	NA	NA	NA	NA	NA	6.58	15.3	49.7	15.25	26.3	69.3	3.1	0.2	0.5	4	10.58	0.47	0.04	0.08	0.62	75.5	23.3	30.9	167	0.6	40.6	13.2	18	0.38	3.8	3.95	0.36	7.1	68	37	29	467	14.4	2.3	72.7	52.35	1.1	4.48	6.69	23.13
7057	S1	T1	M	NA	NA	NA	NA	NA	NA	NA	13.9	48.1	26.59	20.5	75.2	2.2	0.3	0.7	5.46	19.99	0.57	0.07	0.2	1.89	76.5	22.2	29	203	1.1	119	NA	NA	0.27	3.5	3.54	0.55	4.8	74	54	NA	455	48	4.2	68.7	47.71	NA	6.19	9.57	15.94
7057	S1	T4	M	NA	NA	NA	NA	NA	NA	NA	12.7	41.1	12.63	41.2	54.3	2.8	0.1	0.4	5.21	6.86	0.35	0.02	0.05	1.93	73.1	22.5	30.8	146	1.1	108.6	13.6	15.1	0.76	NA	NA	NA	NA	NA	NA	NA	NA	NA	NA	NA	NA	NA	NA	NA	NA
7110	S1	T-3	F	7.27	4.18	2.36	1.66	1.63	1.23	5.64	12	41.6	10.45	24.8	69.6	3.9	0.2	0.4	2.6	7.27	0.41	0.02	0.04	0.4	73.7	28.8	21.3	377	1.1	22.7	11.1	18.3	0.357634	4.7	3.93	0.85	7.6	69	18	21	324	57	4.1	72.8	54.08	1.18	5.11	5.94	19.84
7110	S1	T1	F	6.25	3.53	1.93	1.46	1.25	1.27	5.75	12.1	43.7	18.68	62.3	33.4	3.4	0.2	0.3	11.63	6.25	0.63	0.03	0.06	0.52	76.1	27.7	21.1	375	0.4	29.6	11.3	17	1.8608	4.7	3.36	0.89	9.2	72	24	33	318	55	3.7	74.4	53.14	1.13	5.29	6.3	19.66
7110	S1	T4	F	3.32	1.97	1.25	0.66	0.9	0.35	5.3	11.3	38.4	6.04	39.9	55	3.6	0.4	0.3	2.41	3.32	0.22	0.03	0.02	0.74	72.5	29.4	21.3	383	0.8	39	10.9	18.5	0.725904	3.7	3.44	0.75	7.9	62	19	29	606	49	4.2	66.1	51.19	1.05	5.69	8.49	21.02
7183	S1	T-3	M	2.37	1.43	0.78	0.6	0.64	0.24	5.61	13.1	43.4	6.97	62.7	34	2.6	0.2	0.1	4.37	2.37	0.18	0.01	0.01	1.99	77.4	30.1	23.3	377	0.4	111.5	11.6	16	1.84388	2.6	4.1	0.5	13.2	77	43	49	502	49	7	70.7	57.3	1.34	4.01	6.07	18.45
7183	S1	T1	M	4.52	3.07	1.62	1.01	0.66	0.61	6.3	14.6	50.5	6.86	28.2	65.9	4.6	0.2	0.4	1.93	4.52	0.32	0.02	0.03	1.06	80.1	28.8	23.1	359	0.6	66.7	11.9	18.8	0.426991	3.9	3.85	0.54	8.2	71	44	48	498	29	4.8	74.2	52.99	1.13	3.92	6.02	21.88
7183	S1	T4	M	3.7	2.04	1.11	0.83	1.01	0.48	5.15	11.7	41.4	8.66	52.9	42.6	3.3	0.2	0.4	4.58	3.7	0.28	0.01	0.03	2.51	79.7	28.5	22.7	492	0.7	129.2	11.9	18	1.23784	3.8	3.52	0.9	10.8	73	44	62	471	44	3.9	70.7	50.11	1	6.68	6.92	19.21
7402	S1	T-3	F	NA	NA	NA	NA	NA	NA	6.25	14.4	49.8	11.48	37.4	58.5	2.8	0.1	0.4	4.3	6.72	0.32	0.02	0.05	0.87	79.7	23.1	28.9	518	0.7	54.6	13.1	16.8	0.64	3.9	4.63	0.4	6.3	82	30	49	512	58	6.5	84.8	50.99	1.04	5.17	10.64	13.51
7402	S1	T1	F	NA	NA	NA	NA	NA	NA	NA	13.5	46.3	15.72	24.4	70	3.6	0.6	0.4	3.84	11	0.57	0.1	0.07	0.98	79.5	23.2	29.2	554	0.9	57	12.1	16.6	0.35	5.4	4.2	0.4	5	74	39	NA	405	48	8.2	NA	50.6	NA	6.49	8.24	14.16
7402	S1	T4	F	NA	NA	NA	NA	NA	NA	NA	12.4	42.5	14.02	26.8	59.8	8.1	0.5	1	3.75	8.39	1.13	0.07	0.13	0.98	79.1	23.1	29.1	365	3.8	52.9	11.6	17	0.45	3.5	3.61	1.77	7.2	83	50	NA	447	54	7	NA	45.13	NA	9.84	6.15	22.62
8064	S1	T-3	F	NA	NA	NA	NA	NA	NA	5.9	13.7	47.4	10.89	60.4	33.9	3.7	0.6	0.4	6.58	3.69	0.41	0.06	0.04	1	80.3	23.3	29	361	1	59.2	12.8	17	1.78	3.4	3.92	0.34	6.3	74	30	28	555	56	4.9	82.2	54.26	1.19	5.08	5.72	20.63
8064	S1	T1	F	NA	NA	NA	NA	NA	NA	NA	13.4	46.5	12.27	70.6	25.8	2.3	0.3	0.3	8.67	3.17	0.29	0.04	0.03	0.84	81.6	23.5	28.8	404	0.6	48.1	12.8	14.9	2.74	4.4	3.78	0.33	5.1	69	49	NA	473	50	4.6	NA	53.98	NA	6.2	4.63	19.63
8064	S1	T4	F	NA	NA	NA	NA	NA	NA	NA	13.4	46.4	8.01	55.8	32.7	8	1.1	0.3	4.47	2.62	0.64	0.09	0.02	0.93	80.6	23.2	28.8	340	2.1	53.7	11.6	16	1.71	3.6	3.46	0.55	10	79	54	NA	457	48	5.8	NA	51.43	NA	5.41	11.19	20.17
8066	S1	T-3	F	6.79	4.08	2.66	1.16	2.13	0.44	5.77	13.1	42.3	9.14	19	74.3	3.3	1.8	0.3	1.74	6.79	0.3	0.17	0.03	0.43	73.3	30.9	22.7	503	1.3	24.6	12.6	17.9	0.256259	4.1	4.2	0.29	7.5	65	21	38	701	101	3.7	77.4	48.76	0.95	4.29	6.46	20.91
8066	S1	T1	F	6.61	4.05	2.47	1.27	1.88	0.48	6.3	14.2	48.4	16.92	55	39.1	3.8	1.2	0.3	9.31	6.61	0.64	0.2	0.05	0.5	76.8	29.4	22.6	557	0.6	31.4	10.8	18.1	1.40847	4.3	4.15	0.44	7.5	60	54	94	811	96	3.2	78.3	50.26	1.01	4.43	5.77	18.37
8066	S1	T4	F	4.93	3.1	1.99	0.96	1.47	0.24	5.48	12.4	41.7	6.92	21.6	71.3	3.8	1.5	0.3	1.49	4.93	0.26	0.1	0.02	0.73	75.9	29.7	22.6	403	1.5	39.9	12.1	17.9	0.302231	4	3.27	0.28	5.9	59	22	53	694	78	2.6	75	51.87	1.08	4.84	6.11	18.21
8169	S1	T-3	M	NA	NA	NA	NA	NA	NA	5.45	12.9	42.4	16.48	19.2	74.7	1.5	3	0.5	3.16	12.31	0.24	0.5	0.08	0.81	77.8	23.7	30.5	484	1.1	44.1	12.3	17.4	0.26	3	3.9	0.52	9.1	78	95	76	1253	79	6.5	71.2	54.21	1.18	4.49	4.91	17.89
8169	S1	T1	M	NA	NA	NA	NA	NA	NA	NA	13.6	44.8	18.4	23.6	71.1	1.5	2.2	0.5	4.35	13.08	0.28	0.4	0.09	1.04	78	23.7	30.3	507	1.1	59.5	11.9	17.1	0.33	3.1	3.91	0.43	7.5	79	39	NA	1112	73	4.3	74.4	54.3	NA	5.23	5.67	18.71
8169	S1	T4	M	NA	NA	NA	NA	NA	NA	NA	12.7	42.7	19.3	26.3	68.7	1.6	2	0.5	5.08	13.26	0.31	0.38	0.09	1.52	79.6	23.7	29.7	471	0.9	81.6	11.6	16.6	0.38	3.5	3.64	0.82	8.9	79	40	NA	1019	73	3.1	71.7	55.55	NA	4.86	5.09	17.78
8227	S1	T-3	M	NA	NA	NA	NA	NA	NA	5.99	13.7	45.3	5.23	24.3	70.1	3.7	0.8	0.1	1.27	3.66	0.2	0.04	0.01	0.43	75.6	22.8	30.2	339	0.9	26	11.7	17.7	0.35	4.1	4.35	0.48	6.3	74	28	33	688	98	3.9	69	57.52	1.35	5.46	5.95	16.64
8227	S1	T1	M	NA	NA	NA	NA	NA	NA	NA	14.1	47.3	6.88	29.5	65.3	3.5	0.9	0.3	2.03	4.49	0.24	0.06	0.02	0.82	77.1	23	29.8	343	0.5	50.4	11.9	17.9	0.45	2.9	4.45	0.52	7.1	73	34	NA	651	82	5.2	71.1	58.18	NA	5.28	5.48	20
8227	S1	T4	M	NA	NA	NA	NA	NA	NA	NA	13.7	45	7.33	40.3	55.1	3.1	0.9	0.2	2.96	4.04	0.23	0.06	0.01	0.66	75.6	23	30.4	308	0.3	39.3	11.6	17.1	0.73	3.3	4.27	0.57	6.1	74	45	NA	663	93	4	69.3	59.44	NA	5.12	4.5	18.4
8290	S1	T-3	F	NA	NA	NA	NA	NA	NA	6.4	14.4	48.9	7.74	42.1	50.1	3.8	0.1	0.4	3.26	3.88	0.59	0.02	0.06	0.82	79.2	23.4	29.5	312	0.5	52.3	12.9	18.6	0.84	3.8	2.61	0.59	3.3	65	37	35	675	31	2.7	80.9	46.81	0.88	5.17	8.61	20.44
8290	S1	T1	F	NA	NA	NA	NA	NA	NA	NA	14.2	49	9.24	32.7	61.5	3.3	0.3	0.3	3.02	5.69	0.41	0.03	0.04	0.76	79.5	23.1	29.1	345	0.7	41.5	12.1	16.6	0.53	3.1	2.14	0.71	5.3	60	43	NA	509	29	2.7	NA	53.8	NA	4.7	7.35	17.88
8290	S1	T4	F	NA	NA	NA	NA	NA	NA	NA	13.6	46.1	10.82	47.6	47.6	3.4	0.3	0.2	5.15	5.15	0.32	0.03	0.02	2.1	78.1	23	29.5	268	0.8	116	12.4	17.1	1	3.8	2.62	0.71	7.4	63	40	NA	551	28	2.9	NA	52.44	NA	4.46	11.7	15.07
8338	S1	T-3	F	NA	NA	NA	NA	NA	NA	6.18	15.6	49.8	15.55	56.9	38.2	4.7	0.7	0.3	8.84	5.95	0.36	0.06	0.02	1.22	77.8	24.3	31.3	435	2.2	75.5	12.8	16.8	1.49	3.1	3.42	0.3	5.1	80	28	43	537	56	4.3	77.8	44.76	0.81	5.4	5.94	23.23
8338	S1	T1	F	NA	NA	NA	NA	NA	NA	NA	13.2	43.9	12.48	47.3	48.2	3.4	1.5	0.3	5.9	6.01	0.31	0.14	0.03	0.94	80.7	24.2	30	442	0.5	57.9	11.7	16	0.98	4.3	2.8	0.24	3.7	79	35	NA	450	49	4	NA	46.83	NA	4.75	11.44	18.41
8338	S1	T4	F	NA	NA	NA	NA	NA	NA	NA	13.5	45	9.68	51.5	43.8	2.6	1.4	0.4	4.99	4.24	0.28	0.15	0.04	0.91	81.4	24.4	30	462	0.4	53.8	11.9	18.3	1.18	3.3	3.3	0.25	6.8	82	29	NA	382	44	4.5	NA	45.1	NA	5.83	20.65	13.45
8438	S1	T-3	F	NA	NA	NA	NA	NA	NA	5.63	12.7	42.3	16.74	31.7	61.9	3.1	1.9	0.5	5.31	10.37	0.52	0.32	0.09	1.14	75	22.6	30.1	391	0.8	64.2	13.1	21	0.51	3.7	3.28	0.66	4.6	62	42	45	473	56	4.1	71.6	50.8	1.03	4.51	5.49	18.14
8438	S1	T1	F	NA	NA	NA	NA	NA	NA	NA	12.6	43	13.65	15.2	77.3	3.9	2.2	0.5	2.08	10.55	0.53	0.31	0.07	0.84	75.2	22.1	29.3	403	0.8	48	12.4	20	0.2	3.9	3.75	0.57	7	69	30	NA	431	48	4.4	NA	49.74	NA	4.6	5.63	18.61
8438	S1	T4	F	NA	NA	NA	NA	NA	NA	NA	12.8	44.5	14.84	40.4	53.4	3.6	1.5	0.5	6	7.92	0.53	0.22	0.07	1.97	74.8	21.5	28.7	424	0.7	117.3	12.6	20.1	0.76	3.2	3.41	0.61	8	64	30	NA	460	49	4.1	NA	50.93	NA	4.41	6.18	17.31
9033	S1	T-3	M	NA	NA	NA	NA	NA	NA	6.41	14.7	51.1	13.64	24.6	70.9	3	0.2	0.5	3.35	9.68	0.41	0.03	0.07	0.65	79.7	23	28.9	320	0.7	41.1	13.8	19.5	0.35	4	4.61	0.53	10.5	75	51	40	370	15.8	3.7	77.8	49.14	0.97	3.58	7.16	20.94
9033	S1	T1	M	NA	NA	NA	NA	NA	NA	NA	13.8	46.9	12.59	44.8	51.9	2.1	0.1	0.4	5.65	6.53	0.27	0.02	0.05	0.78	77.6	22.9	29.5	368	0.6	47	NA	NA	0.87	3.8	4.11	0.38	8.5	75	148	NA	273	53	6.8	70.1	50.51	NA	5.3	5.29	17.71
9033	S1	T4	M	NA	NA	NA	NA	NA	NA	NA	13.4	44.1	8.79	39.4	55.9	3.1	0.2	0.4	3.46	4.91	0.27	0.02	0.03	1.26	75.8	23	30.3	314	1.1	73.4	12.3	17.7	0.7	NA	NA	NA	NA	NA	NA	NA	NA	NA	NA	NA	NA	NA	NA	NA	NA
9107	S1	T-3	M	NA	NA	NA	NA	NA	NA	6.5	14.1	48.3	16.36	49.4	46.3	5.7	2.2	0.3	8.08	7.58	0.33	0.13	0.02	0.65	79.2	23.1	29.2	572	0.8	42.4	12.3	16.8	1.07	3.4	3.92	0.44	5.7	79	42	66	486	56	4.6	76.5	57.2	1.34	4.04	9.95	15.47
9107	S1	T1	M	NA	NA	NA	NA	NA	NA	NA	13.5	45.4	16.49	41.7	52.5	3.1	2.5	0.3	6.88	8.66	0.34	0.27	0.03	1.11	77.3	22.9	29.6	616	0.5	72.1	10.6	16.6	0.79	3.4	3.3	0.42	6.1	78	46	NA	679	49	3.6	80.1	53.83	NA	4.82	8.78	17.97
9107	S1	T4	M	NA	NA	NA	NA	NA	NA	NA	12.8	43.2	10.31	33.4	61.3	3.2	4.2	0.4	3.44	6.32	0.3	0.39	0.03	1.32	78.4	23.2	29.6	569	0.2	80.6	12.4	17.4	0.54	3.3	2.77	0.47	6.3	76	52	NA	491	51	3.7	74.3	51.29	NA	6.41	10.03	16.32
9187	S1	T-3	M	NA	NA	NA	NA	NA	NA	6.1	15	49.3	5.82	31	59.9	2.9	0.4	0.4	1.81	3.49	0.47	0.07	0.07	0.91	75.8	23.1	30.5	364	0.6	55.7	13.5	17.7	0.52	3.3	3.41	0.37	7.5	84	33	31	818	78	5.4	78	55.9	1.27	4.12	10.97	12.4
9187	S1	T1	M	NA	NA	NA	NA	NA	NA	NA	14.9	51.3	10.83	55.4	38.2	4	0.4	0.5	6	4.14	0.66	0.07	0.09	1.05	78.1	22.9	29.1	425	0.8	61.7	13.6	18.5	1.45	2.9	3.99	0.3	8.9	76	46	NA	663	63	4.7	76.6	54.66	NA	3.79	8.31	18.39
9187	S1	T4	M	NA	NA	NA	NA	NA	NA	NA	14	46.5	9.43	47	45.1	3.8	0.5	0.3	4.43	4.25	0.4	0.06	0.03	0.85	76.2	23	30.2	358	0.6	46.6	13.2	17.7	1.04	4.3	3.82	0.28	8.6	75	44	NA	765	79	3.3	71.5	57.74	NA	5.23	6.97	17.22
9453	S1	T-3	M	NA	NA	NA	NA	NA	NA	6	14	46	13.22	35.1	60.1	3.1	0.5	0.4	4.64	7.95	0.41	0.07	0.06	0.7	76.6	23.3	30.4	559	0.7	42	11.9	17	0.58	3.2	4.68	0.46	6.3	68	35	55	556	92	4.6	75.7	55.94	1.27	5.64	14.61	9.98
9453	S1	T1	M	NA	NA	NA	NA	NA	NA	NA	13.3	43.7	12.6	36.8	57.8	3.6	0.5	0.4	4.63	7.29	0.46	0.06	0.05	0.77	76.1	23.1	30.4	514	0.9	44.3	11.7	18	0.64	3.6	4.39	0.59	8.3	75	32	NA	646	97	4.6	72.7	56.64	NA	5.42	13.97	10.96
9453	S1	T4	M	NA	NA	NA	NA	NA	NA	NA	12.8	42.3	16.31	41.9	53.8	2.8	0.5	0.4	6.83	8.78	0.46	0.07	0.07	1.11	76.7	23.1	30.2	524	0.6	61.1	12.3	17.4	0.78	4.4	4.05	0.55	10.9	70	27	NA	675	95	2.4	71	49.89	NA	7.84	15.31	11.89
10002	S1	T-3	F	NA	NA	NA	NA	NA	NA	5.71	14.2	45.8	8.53	68.6	28.5	2.2	0.1	0.2	5.85	2.43	0.19	0.01	0.02	1.35	80.2	24.9	31.1	405	0.4	77.3	12.3	19.6	2.41	3	4.61	0.5	7.6	74	25	29	339	69	4.1	74.3	50.18	1.01	4.37	7.33	18.12
10002	S1	T1	F	NA	NA	NA	NA	NA	NA	NA	14.9	48.1	14.4	70.4	27.1	1.7	0.1	0.4	10.13	3.9	0.25	0.02	0.05	0.77	77.8	24.1	31	343	0.3	47.9	NA	NA	2.6	3.1	3.72	0.36	4.3	66	34	NA	273	74	4	NA	54.07	NA	3.42	7.34	16.57
10002	S1	T4	F	NA	NA	NA	NA	NA	NA	NA	13.6	43.8	6.24	63.9	33.6	1.6	0.1	0.2	3.99	2.1	0.1	0	0.01	1.31	78.1	24.2	30.9	323	0.7	73.2	12.3	19	1.9	NA	NA	NA	NA	NA	NA	NA	NA	NA	NA	NA	NA	NA	NA	NA	NA
10027	S1	T-3	M	NA	NA	NA	NA	NA	NA	5.51	14	45.5	13.87	35.8	56.1	4.2	2.3	0.5	4.96	7.78	0.58	0.32	0.06	0.48	82.5	25.5	30.8	590	1.1	27.4	13.5	17.4	0.64	2.7	5.13	0.25	9.7	68	53	45	421	18.4	3.9	65.3	44.03	0.79	6.12	11.38	20.86
10027	S1	T1	M	NA	NA	NA	NA	NA	NA	NA	13.4	44.1	16.58	25	66.3	2.5	4.7	0.5	4.15	10.99	0.42	0.78	0.08	1.35	82.2	24.9	30.3	508	1	72.6	NA	NA	0.38	3.6	4.49	0.44	8.7	69	96	NA	484	49	3.5	63.9	50.52	NA	5.34	6.22	18.33
10027	S1	T4	M	NA	NA	NA	NA	NA	NA	NA	12.6	40.6	10.94	44.6	49.4	3.6	1	0.3	4.89	5.41	0.39	0.11	0.03	2.07	81.4	25.3	31.1	467	1.1	103.4	13.8	16.2	0.9	NA	NA	NA	NA	NA	NA	NA	NA	NA	NA	NA	NA	NA	NA	NA	NA
10051	S1	T-3	M	NA	NA	NA	NA	NA	NA	6.57	15.5	50.5	13.49	61.6	34.8	2.1	0.4	0.3	8.31	4.69	0.28	0.06	0.04	0.82	76.8	23.5	30.6	535	0.8	53.9	12.3	18.3	1.77	3.3	4.12	0.48	7.6	83	46	27	431	16.1	3.7	74.2	48.12	0.93	6.16	7.45	20.04
10051	S1	T1	M	NA	NA	NA	NA	NA	NA	NA	14.6	48.9	18.48	43.4	53	2.2	0.1	0.5	8.02	9.79	0.41	0.02	0.1	1.24	78.5	23.5	29.9	548	0.7	77.2	NA	NA	0.82	3.7	3.73	0.37	5.7	84	120	NA	329	69	4.3	67.1	49.48	NA	5.81	7.74	17.42
10051	S1	T4	M	NA	NA	NA	NA	NA	NA	NA	14.1	45.1	13.57	55.8	39.4	2.9	0.2	0.4	7.57	5.35	0.39	0.02	0.06	1.06	74.9	23.3	31.1	513	1.3	63.9	11.4	16.5	1.41	NA	NA	NA	NA	NA	NA	NA	NA	NA	NA	NA	NA	NA	NA	NA	NA
10056	S1	T-3	F	NA	NA	NA	NA	NA	NA	5.08	12.7	42.3	18.27	79.7	17.1	1.5	0.8	0.3	14.56	3.13	0.27	0.14	0.05	0.79	83.4	25.1	30.1	298	0.6	40	12.8	18	4.65	2.8	4.21	0.55	7	68	23	27	458	63	6.4	74	48.98	0.96	5.16	7.03	19.61
10056	S1	T1	F	NA	NA	NA	NA	NA	NA	NA	13.5	42.8	11.2	49.5	41.5	4.7	2.7	0.4	5.54	4.65	0.53	0.3	0.04	0.83	79.4	25.1	31.6	347	1.2	44.5	NA	NA	1.19	2.5	4.36	0.41	4.7	68	31	NA	357	56	6.2	NA	47.23	NA	7.08	6.61	17.38
10056	S1	T4	F	NA	NA	NA	NA	NA	NA	NA	12.4	39.8	6.62	55.5	38.3	3.2	0.6	0.4	3.67	2.53	0.21	0.11	0.03	2.09	80.3	25.1	31.2	327	1	103.6	12.1	17	1.45	NA	NA	NA	NA	NA	NA	NA	NA	NA	NA	NA	NA	NA	NA	NA	NA
1105	S2	T-3	M	7.04	5.273	2.246	2.809	0.697	1.035	6.38	14.6	51.5	12.96	40.1	54.4	4	0.7	0.4	5.2	7.04	0.52	0.08	0.05	1.72	80.7	28.4	23	341	0.5	109.7	11.9	15.8	0.738636	4.39	3.18	0.4	9.1	83.98	28	32	588	81	3.25	76.4	52.51	1.11	5.81	7.54	21.6
1105	S2	T1	M	8.08	5.769	2.545	2.901	0.768	1.454	5.16	12.1	42.7	21	56.5	38.5	3.6	0.4	0.3	11.87	80.8	0.76	0.08	0.07	2.81	82.7	28.4	23.5	399	0.7	144.9	NA	NA	0.146906	4.78	3.18	0.9	9.58	83.98	32	41	588	81	3.93	70.6	52.51	1.11	5.81	7.54	21.6
1105	S2	T4	M	4.99	3.318	1.761	1.332	0.813	0.833	5.23	12.4	43	9.45	41	52.8	4.7	0.5	0.3	3.87	4.99	0.44	0.05	0.03	2.32	82.2	28.9	23.7	417	0.7	121.1	11.9	16	0.775551	3.11	2.97	0.51	8.1	85.75	36	37	485	62	3.76	72	50.37	1.02	8.09	7.03	19.73
2038	S2	T-3	F	NA	NA	NA	NA	NA	NA	6.58	15.1	51.9	16.92	48.7	47.2	2	0.9	0.5	8.24	7.99	0.34	0.16	0.08	1.15	78.9	22.9	29	394	0.6	75.4	13.5	19	1.03	3.9	4.85	0.39	7.5	85	30	59	301	65	4.3	75.5	51.44	1.06	4.36	6.85	23.23
2038	S2	T1	F	NA	NA	NA	NA	NA	NA	NA	15.2	50.9	15.99	40.9	53.3	2.8	2.1	0.3	6.54	8.53	0.45	0.33	0.05	1.61	79.3	23.6	29.8	490	0.6	103.6	13.8	21.1	0.77	5.3	4.04	0.57	7.8	84	32	NA	298	60	2.8	NA	49.91	NA	5	7.56	23.55
2038	S2	T4	F	NA	NA	NA	NA	NA	NA	NA	14.6	47.5	13.11	61.9	34.4	2	0.9	0.4	8.11	4.51	0.26	0.12	0.05	1.28	77.3	23.7	30.7	438	0.4	78.6	14.3	19.4	1.8	4	3.87	0.51	6.6	83	35	NA	279	54	4.2	NA	51.11	NA	6.48	7.42	20.53
5026	S2	T-3	F	NA	NA	NA	NA	NA	NA	6.52	14.5	50.2	11.8	24.2	70.4	3.8	0.3	0.5	2.85	8.3	0.45	0.04	0.06	0.5	77.1	22.2	28.8	270	0.8	32.3	12.8	17	0.34	3.1	4.62	0.48	8.5	83	51	41	592	67	5.5	79.6	52.2	1.09	5.26	5.19	20.72
5026	S2	T1	F	NA	NA	NA	NA	NA	NA	NA	13.9	47.9	11.19	15.6	78.3	4.5	0.6	0.4	1.75	8.76	0.51	0.07	0.05	0.68	78.3	22.7	29	301	0.5	41.4	12.6	18.5	0.2	4.2	3.58	0.68	7.1	83	39	NA	488	61	2.8	NA	52.31	NA	5.95	5.77	22.2
5026	S2	T4	F	NA	NA	NA	NA	NA	NA	NA	13.3	45.1	9.53	43.2	51.3	4.3	0.3	0.4	4.12	4.89	0.41	0.03	0.03	0.41	75.4	22.3	29.5	298	0.6	24.5	13.2	17.5	0.84	3.3	3.87	0.49	5.9	83	69	NA	382	53	3.9	NA	52.08	NA	7.14	6.15	19.95
6062	S2	T-3	F	5.4	3.775	1.685	1.534	1.199	0.329	6.09	12.8	46.8	17.29	58.2	31.2	8	0.9	0.4	10.07	5.4	1.39	0.15	0.06	1.02	76.9	27.4	21	361	1.3	62.2	12.3	20.2	1.86481	3.78	4.86	0.54	8.4	74.26	31	38	309	65	2.74	76.4	45.74	0.84	6.53	7.77	26.05
6062	S2	T1	F	6.51	4.427	2.109	1.543	1.608	0.358	5.31	11.6	40.7	14.33	44.3	45.4	7.7	1.4	0.3	6.34	6.51	1.11	0.2	0.05	1.41	76.6	28.4	21.8	387	0.8	74.9	NA	NA	0.973886	3.22	4.26	0.76	9.1	76.91	51	68	309	71	5.99	70.6	50.12	1	6.23	7.71	20.67
6062	S2	T4	F	4.67	2.928	1.48	0.836	1.368	0.271	5.22	11.6	38.7	11.11	46.7	42	8.2	0.8	0.3	5.19	4.67	0.91	0.09	0.03	1.29	74.2	29.9	22.1	366	2	67.4	12.1	18.2	1.11135	2.72	4.24	0.6	7.7	69.84	43	51	308	59	5.13	72	50.5	1.02	7.38	8.23	20.01
6099	S2	T-3	M	17.77	12.172	4.958	6.077	3.607	1.635	6.86	15.5	58	24.17	20.6	73.5	2.9	0.3	0.8	4.98	17.77	0.71	0.08	0.2	1.1	84.6	26.7	22.6	442	1.8	75.7	11.1	21.5	0.280248	7.78	5.74	0.9	10.7	97.24	43	42	742	79	3.08	74.8	56.06	1.28	4.86	8.4	16.08
6099	S2	T1	M	14.31	9.86	4.622	4.422	2.905	1.245	5.35	12.4	43.9	19.24	21.8	74.4	2	0.4	0.4	4.19	14.31	0.39	0.08	0.08	1.81	82.2	28.1	23.1	435	0.9	96.5	NA	NA	0.292802	4.78	5.68	1.02	10.7	97.24	43	51	742	80	7.35	73.8	57.51	1.32	4.86	8.4	16.08
6099	S2	T4	M	7.78	4.652	2.529	1.346	2.264	0.63	5.21	12.1	41.6	13.57	38.9	57.3	2.6	0	0.4	5.28	7.78	0.35	0	0.05	2.37	79.8	29.2	23.3	478	0.8	12.3	11.2	20.5	0.678663	3.61	4.86	0.68	7.8	82.21	36	46	483	61	7.01	73.6	55.08	1.23	6.44	8.67	15.37
6309	S2	T-3	M	11.05	8.166	3.967	4.033	2.1	0.564	6.27	15.1	48.9	15.6	25.2	70.8	2	1	0.5	3.93	11.05	0.32	0.15	0.08	0.85	78	30.9	24.1	501	0.5	53.5	11.7	17.6	0.355656	3.78	2.64	0.71	8.5	76.91	29	42	874	61	2.39	87.7	49.18	0.97	5.3	7.34	20.59
6309	S2	T1	M	8.59	6.434	3.144	3.101	1.503	0.49	5.54	13.6	43.8	15.54	40	55.2	3	0.8	0.4	6.22	8.59	0.47	0.13	0.06	1.46	79.1	31.1	24.6	497	0.5	81.1	NA	NA	0.724098	3.78	2.79	0.71	9.67	86.63	48	56	874	65	4.96	87.7	49.18	0.97	5.3	7.34	20.59
6309	S2	T4	M	6.7	4.757	2.486	2.117	1.514	0.288	5.47	13.4	44	10.99	36.1	61	2.1	0.3	0.2	3.97	6.7	0.23	0.04	0.02	2.07	80.5	30.5	24.6	482	0.3	113.4	11.6	17	0.592537	3.22	3.41	0.31	8.2	76.91	43	54	663	55	4.45	86.9	47.87	0.92	7.46	7.7	17.97
7069	S2	T-3	M	NA	NA	NA	NA	NA	NA	5.84	13.8	46.7	12.69	24.1	70.4	2.5	1.3	0.4	3.06	8.93	0.32	0.16	0.05	0.83	80	23.6	29.5	260	1.2	48.8	13.8	18.6	0.34	4	2.86	0.57	6.4	72	37	43	531	52	3.2	77.8	52.07	1.09	4.05	5.71	23.42
7069	S2	T1	M	NA	NA	NA	NA	NA	NA	NA	14.9	49	16.29	27.8	66.6	2.7	1.2	0.5	4.54	10.85	0.45	0.2	0.08	1.37	83	25.2	30.3	250	1.1	81	13.8	19.6	0.42	4.6	3.18	0.79	8.1	85	39	NA	685	59	1.6	78.5	49.85	NA	4.17	7.5	24.82
7069	S2	T4	M	NA	NA	NA	NA	NA	NA	NA	16	51.2	15.39	58.3	38.5	2.1	0.3	0.4	8.97	5.93	0.32	0.04	0.06	0.77	79.1	24.6	31.2	255	0.5	50.1	14.4	18.3	1.51	3.8	3.25	0.92	6.5	90	59	NA	724	74	4	80.4	53.13	NA	3.41	7.5	23.36
7085	S2	T-3	M	NA	NA	NA	NA	NA	NA	6.32	14.5	52.1	21.84	38.8	55.5	3.8	0.1	0.6	8.47	12.17	0.82	0.03	0.13	0.9	82.5	23	27.9	400	1	56.6	11.4	17.7	0.7	4.4	6.77	0.48	7.6	91	49	38	669	91	3.5	81.9	51.7	1.07	5.11	6.91	20.62
7085	S2	T1	M	NA	NA	NA	NA	NA	NA	NA	13.4	48.7	24.6	35.8	57.4	4.9	0.4	0.6	8.81	14.12	1.21	0.09	0.15	2	85.9	23.7	27.5	357	0.9	113.4	11.9	19.5	0.62	7.5	4.6	0.93	10.3	84	49	NA	762	94	2.5	76.4	49.58	NA	5.4	7.92	20.74
7085	S2	T4	M	NA	NA	NA	NA	NA	NA	NA	14.5	49.3	12.57	55.6	41.1	2.4	0.1	0.3	6.99	5.17	0.3	0.02	0.04	0.61	79.4	23.4	29.5	395	0.5	37.7	12.8	18.9	1.35	3	4.61	0.48	5	86	52	NA	645	82	3.2	73.5	54.79	NA	4.4	7.36	17.88
7155	S2	T-3	M	NA	NA	NA	NA	NA	NA	6.4	14.5	48.8	12.97	52.6	42.5	3.5	0.3	0.4	6.82	5.51	0.46	0.04	0.05	1.07	76.2	22.6	29.6	593	0.7	68.6	13.1	22.4	1.24	3.6	4.81	0.81	6.9	80	39	43	1077	141	5.1	77.4	46.33	0.86	4.95	7.53	25.49
7155	S2	T1	M	NA	NA	NA	NA	NA	NA	NA	14.5	48.6	15.83	41.8	52.3	4.2	0.5	0.4	6.62	8.28	0.66	0.08	0.06	1.28	77	22.9	29.7	532	0.8	80.8	12.8	16.8	0.8	4.5	3.48	0.5	8.8	72	43	NA	1121	143	2.5	72.4	49.9	NA	4.12	7.48	23.45
7155	S2	T4	M	NA	NA	NA	NA	NA	NA	NA	14.6	48.9	14.09	71.8	25.7	1.9	0.1	0.1	10.12	3.62	0.27	0.02	0.02	1.12	76.9	23	30	520	0.3	71.1	13.6	21.9	2.8	4	4.01	0.76	8.3	86	54	NA	989	147	4.5	74.7	51.1	NA	6.27	8.11	19.62
7164	S2	T-3	F	NA	NA	NA	NA	NA	NA	5.5	12.6	43.1	19.12	73.1	23.8	2.2	0.2	0.3	13.98	4.56	0.43	0.04	0.06	0.66	78.4	22.9	29.2	419	0.3	36.5	13.1	15.8	3.07	3.6	4.02	0.78	10.7	92	35	37	672	80	3.9	71.7	49.26	0.97	5.39	13.08	14.44
7164	S2	T1	F	NA	NA	NA	NA	NA	NA	NA	12.3	40.2	16.37	38.8	54.9	3.7	1.6	0.4	6.36	8.98	0.6	0.26	0.07	0.84	76	23.3	30.7	354	0.6	44.6	11.7	17.7	0.71	5.8	4.14	0.46	7.7	76	29	NA	452	65	2.4	NA	49	NA	5.27	16.22	15.04
7164	S2	T4	F	NA	NA	NA	NA	NA	NA	NA	12.7	41.5	15.02	65.6	30.2	2.6	0.8	0.3	9.86	4.53	0.39	0.13	0.05	1	75.9	23.1	30.5	501	0.4	54.6	12.1	16.8	2.18	3.7	4.12	0.48	4.8	75	32	NA	498	69	3.8	NA	52.78	NA	5.88	13.62	13.75
7186	S2	T-3	F	NA	NA	NA	NA	NA	NA	6.06	13.3	45	7.14	34.2	57.2	6.1	0.5	0.6	2.44	4.08	0.44	0.04	0.04	0.47	74.3	22	29.6	345	1.4	28.8	12.1	19.2	0.6	4.7	5.72	0.42	7.4	78	41	54	620	75	3.9	76.1	51.44	1.06	5.16	5.06	19.87
7186	S2	T1	F	NA	NA	NA	NA	NA	NA	NA	13.5	46.4	9.28	29.7	60.9	7	1	0.4	2.76	5.66	0.65	0.09	0.04	0.55	76.9	22.4	29.1	323	1	33.4	11.9	21	0.49	5.9	4.96	0.67	8	83	32	NA	563	70	2.6	NA	52.64	NA	4.98	5.41	20.97
7186	S2	T4	F	NA	NA	NA	NA	NA	NA	NA	13.6	45.1	9.74	62.8	33.2	2.9	0.1	0.4	6.11	3.23	0.28	0.01	0.04	0.48	74.2	22.4	30.2	357	0.7	28.9	13.1	20.4	1.89	3.8	4.6	0.68	10.3	84	56	NA	596	76	5.9	NA	52.21	NA	6.58	7.52	17.05
7187	S2	T-3	M	NA	NA	NA	NA	NA	NA	6.31	13.7	44.5	16.7	40.6	54.2	2.7	0.5	0.5	6.78	9.05	0.45	0.09	0.08	0.99	70.6	21.7	30.8	195	1.5	62.2	11.6	18.6	0.75	2.9	6.93	0.45	9.4	82	54	40	896	129	4.9	76.5	50.97	1.04	5.59	7.1	22.52
7187	S2	T1	M	NA	NA	NA	NA	NA	NA	NA	13.3	43.5	20.34	26.7	67.5	2.3	2.2	0.7	5.42	13.74	0.46	0.45	0.13	1.43	71.4	21.8	30.5	142	0.6	87.2	12.1	20.7	0.39	4.8	4.67	0.82	11.3	74	44	NA	1313	148	2.8	68.1	51.54	NA	5.36	8.8	19.81
7187	S2	T4	M	NA	NA	NA	NA	NA	NA	NA	13.4	43.4	10.97	52.7	44.3	1.9	0.1	0.4	5.78	4.86	0.21	0.01	0.04	1.02	70.3	21.7	30.8	200	0.6	63.2	12.6	20.7	1.19	4	5.35	0.53	10.3	88	54	NA	1287	149	4.6	72.6	50.85	NA	5.68	9.08	20.93
8125	S2	T-3	M	9.47	6.979	3.722	1.477	1.288	0.919	6.47	15.6	54	13.72	25.6	69	2.8	1.6	0.4	3.51	9.47	0.38	0.22	0.05	1.52	83.5	29	24.2	356	0.6	98.2	12.4	19	0.370644	5.22	3.59	0.76	8	68.07	31	36	812	82	2.57	72.3	61.46	1.59	5.36	5.85	19.83
8125	S2	T1	M	8.36	5.986	3.202	1.271	1.313	0.761	5.57	14	46.2	13.62	32.5	61.4	4.1	1.1	0.5	4.42	8.36	0.56	0.15	0.07	2.03	83	30.4	25.2	380	0.5	113.3	NA	NA	0.528708	5.22	5.17	0.79	11.67	90.17	38	57	880	85	7.35	72.3	62.51	1.59	5.36	5.85	19.83
8125	S2	T4	M	5.84	3.562	1.927	0.765	1.145	0.555	5.59	14.3	47.3	8.94	31.6	65.3	1.7	0.3	0.4	2.82	5.84	0.15	0.03	0.04	1.99	84.6	30.3	25.6	339	0.8	111.1	12.9	17.5	0.482877	3.28	4.94	0.46	8.7	78.68	37	53	703	73	5.13	74	56.8	1.31	7.13	6.77	19.07
8134	S2	T-3	F	5.23	2.249	1.36	0.79	0.549	2.244	6.55	13.7	48.3	11.89	48.8	43.9	5.2	1.3	0.2	5.8	5.23	0.62	0.16	0.03	0.36	73.6	28.3	20.9	397	0.5	23.5	11.9	20.7	1.10899	4.39	5.97	0.54	7.7	65.42	35	60	487	64	4.28	74.8	49.86	0.99	5.25	6.72	21.69
8134	S2	T1	F	5.14	2.673	1.537	1.018	0.725	1.614	5.77	12.2	41.9	9.68	35	53.1	6.7	4.3	0.2	3.39	5.14	0.65	0.42	0.02	0.58	72.6	29	21.1	416	0.6	33.4	NA	NA	0.659533	3.39	6.2	0.82	8.6	70.72	31	53	420	54	4.62	73.8	48.87	0.96	5.99	6.55	22.88
8134	S2	T4	F	3.34	1.717	1.099	0.538	0.501	1.035	5.57	12	41.1	9.67	57.3	34.5	5.2	2	0.3	5.53	3.34	0.5	0.19	0.03	0.84	73.7	29.2	21.5	437	0.8	46.8	11.5	19.1	1.65569	3.39	6.07	0.6	8.2	61	31	67	406	52	4.45	73.6	50.97	1.04	6.05	8.63	18.96
8392	S2	T-3	F	NA	NA	NA	NA	NA	NA	7.07	16.2	61.4	17.34	65.3	30.6	2.9	0.4	0.3	11.33	5.31	0.51	0.08	0.06	1.13	86.9	26.4	22.9	401	0.4	79.8	12.1	17.3	2.13371	4.89	3.57	1.25	5.9	79.56	91	108	278	98	2.74	87.7	49.97	1	6.66	8.95	20.97
8392	S2	T1	F	6.31	4.43	2.177	1.936	1.098	0.625	6.07	14.4	41	20.21	63.5	31.3	3.4	0.9	0.4	12.83	6.31	0.69	0.19	0.08	1.87	84.1	28.2	23.7	353	0.5	113.7	NA	NA	2.03328	5	3.88	1.69	6.46	88.4	81	106	406	98	2.74	87.7	51.02	1	7.66	15.05	23.02
8392	S2	T4	F	4.61	2.688	1.277	1.097	0.973	0.774	5.87	13.9	48.4	13.67	61.1	33.7	3.5	0.7	0.3	8.36	4.61	0.48	0.09	0.05	2.86	82.5	28.8	23.8	350	0.6	167.7	12.7	17.1	1.81345	3.39	3.46	0.81	6	79.56	37	41	378	87	4.62	86.9	46.15	0.86	8	10.24	20.67
8410	S2	T-3	F	3.6	2.2	1.361	0.594	0.968	0.31	5.86	12.6	43	8.86	55.2	40.6	2.5	0.3	0.5	4.89	3.6	0.22	0.03	0.05	0.26	73.4	29.4	21.6	386	0.9	15.4	11.3	20.2	1.35833	3.28	3.54	0.47	8.9	63.65	81	108	358	67	3.76	72.3	50.14	1.01	5.48	14.69	14.84
8410	S2	T1	F	2.69	1.961	1.28	0.412	0.616	0.065	4.82	10.8	36.6	10.05	67.8	26.7	3.3	0.1	0.4	6.82	2.69	0.33	0.01	0.04	1.57	75.9	29.5	22.4	345	1.7	75.5	NA	NA	2.53532	3.33	3.88	0.68	13.08	79.56	73	109	420	72	3.76	72.3	50.14	1.03	8.02	14.69	17
8410	S2	T4	F	2.17	1.365	0.801	0.399	0.543	0.182	4.55	10.4	34.3	12.54	79.1	17.3	2.3	0.2	0.2	9.91	2.17	0.29	0.02	0.02	2.84	75.3	30.4	22.9	537	0.9	129.1	11.2	18.1	4.56682	2.28	3.75	0.61	11.9	60.11	33	66	430	47	6.16	74	46.74	0.88	7.54	12.8	14.48
9014	S2	T-3	F	NA	NA	NA	NA	NA	NA	6.63	15.8	52.9	16.14	54.2	41.7	2.8	0.2	0.5	8.75	6.73	0.46	0.04	0.09	0.69	79.8	23.9	29.9	359	0.5	45.4	13.6	18.3	1.3	3.6	4.52	0.5	7.1	79	46	48	509	43	3.9	80.8	53.48	1.15	4.45	6.37	17.02
9014	S2	T1	F	NA	NA	NA	NA	NA	NA	NA	14.2	46.9	12.04	34.9	58.1	5	0.9	0.4	4.2	7	0.61	0.1	0.04	1.57	80.7	24.4	30.2	363	0.7	91.5	13.5	18.9	0.6	4.2	4	0.54	6.2	74	49	NA	448	40	2.5	NA	53.75	NA	4.15	6.32	19.33
9014	S2	T4	F	NA	NA	NA	NA	NA	NA	NA	15.4	48.3	8.24	58.6	37.6	2.8	0.4	0.3	4.83	3.1	0.23	0.03	0.02	1.01	78.5	25	31.9	419	0.4	62.1	13.9	18.1	1.56	2.6	4.02	0.64	6.6	73	55	NA	426	40	4.1	NA	52.93	NA	4.54	7.83	17.41
10284	S2	T-3	F	7.78	5.882	3.011	2.497	1.058	0.669	6.02	13.9	51.8	17.89	48.8	43.5	4.2	2.2	0.5	8.73	7.78	0.76	0.39	0.09	1.55	85.9	26.7	23	355	0.8	93.4	12.4	18.4	1.12211	4	3.07	0.42	8.3	66.3	35	42	439	38	1.03	82.5	44.35	0.8	5.68	7.24	22.52
10284	S2	T1	F	7.75	5.983	2.627	2.984	1.046	0.55	5.3	12.7	45.6	18.18	50	42.6	3.4	2.8	0.5	9.09	7.75	0.62	0.5	0.09	1.35	86	27.9	24	374	0.7	71.6	NA	NA	1.1729	4	3.07	0.79	11.75	77.79	35	42	528	41	1.03	82.5	44.35	0.8	7.68	7.24	22.52
10284	S2	T4	F	4.73	3.448	1.84	1.376	0.776	0.331	5	12.2	42.2	12.19	54	38.8	2.7	3.4	0.4	6.57	4.73	0.33	0.41	0.05	1.6	84.2	28.9	24.3	375	0.8	80.3	13.1	16.5	1.38901	2.72	2.87	0.7	10.8	74.26	22	40	553	38	7.7	81.2	44.25	0.79	7.34	7.03	19.94
12219	S2	T-3	M	23.84	18.619	8.511	9.631	4.506	0.548	6.49	14.8	52.6	28.34	11.8	84.1	1.2	0.9	0.7	3.34	23.84	0.35	0.25	0.21	0.78	81	28.2	22.8	304	1.2	50.9	12.3	18.8	0.140101	4.78	4.44	0.49	6.8	90.17	32	46	1038	140	3.42	82.5	51.66	1.07	5.52	14.78	15.01
12219	S2	T1	M	1.64	12.222	5.951	5.806	3.224	0.337	5.46	12.6	43.5	19.73	15.4	81.3	1.3	0.9	0.4	3.04	16.04	0.26	0.18	0.08	1.76	79.6	29	23.1	352	0.6	95.9	NA	NA	0.189526	4.78	4.44	0.49	7.63	92.82	32	52	1050	140	3.42	82.5	51.66	1.07	5.52	14.78	15.01
12219	S2	T4	M	13.06	9.508	4.858	4.258	3.2	0.235	5.33	12.9	44.2	16.35	16	79.9	2	1.1	0.4	2.61	13.06	0.32	0.018	0.06	1.74	82.9	29.1	24.2	316	0.7	92.6	11.3	18.2	0.199847	3.78	3.54	0.35	7.4	84.86	34	45	594	100	3.93	81.2	49.57	0.98	7.88	13.19	14.98
10069	S2	T-3	M	NA	NA	NA	NA	NA	NA	5.93	14	46.1	12.46	53	42.7	3.2	0.3	0.4	6.6	5.32	0.4	0.03	0.05	0.46	77.8	23.7	30.4	261	0.5	27.3	12.3	16.6	1.24	4	3.4	0.33	6.1	65	45	42	642	59	4	74.8	55.86	1.27	5.04	7.5	17.29
10069	S2	T1	M	NA	NA	NA	NA	NA	NA	NA	14.1	46.7	13.72	24.9	65.6	6.1	2.4	0.3	3.42	9	0.83	0.33	0.05	1.21	82.7	25	30.3	260	0.6	68	13.2	18	0.38	4.4	3.53	0.45	7.9	66	59	NA	766	60	2.2	64.8	54.74	NA	5.94	10.04	17.31
10069	S2	T4	M	NA	NA	NA	NA	NA	NA	NA	14.2	45.3	9.42	48	46.8	4	0.4	0.3	4.52	4.41	0.38	0.04	0.03	0.67	79.5	24.9	31.4	257	0.4	37.9	13.2	16.5	1.02	3.7	3.19	0.31	3.5	64	57	NA	620	62	3.1	68.7	59.04	NA	4.75	8.64	15.74
705464	S3	T-3	F	3.43	1.52	0.85	0.61	1.47	0.38	5.75	13.4	44.7	9.34	59.1	36.7	3.1	0.5	0.1	5.52	3.43	0.29	0.05	0.01	0.86	77.7	30	23.3	334	0.4	49.5	12.4	17.3	1.60933	3.6	3.54	0.84	6.5	88	38	53	226	43	4.5	75.3	50.97	1.04	4.86	10.3	15.29
705464	S3	T1	F	3.75	1.82	1.1	0.65	1.63	0.26	NA	NA	NA	NA	NA	NA	NA	NA	NA	NA	NA	NA	NA	NA	NA	NA	NA	NA	NA	NA	NA	NA	NA	NA	NA	NA	NA	NA	NA	NA	NA	NA	NA	NA	NA	NA	NA	NA	NA	NA
705464	S3	T4	F	4.67	1.94	1.21	0.67	2.36	0.26	4.88	11.2	38.3	12.38	59.5	36	3	0.8	0.3	7.37	4.45	0.37	0.1	0.03	1.52	78.7	29.2	22.9	323	0.5	74.1	12.9	18.8	1.65618	4.4	2.92	0.46	4.6	79	27	31	197	35	2.7	73.1	55.45	1.24	4.58	9.2	15.67
708418	S3	T-3	F	4.23	2.97	1.57	1.32	0.87	0.31	6.39	14.3	45.3	8.22	44.2	51.5	2.7	0.7	0.3	3.63	4.23	0.22	0.06	0.03	0.57	70.8	31.6	22.4	437	0.6	36.7	12.9	18.5	0.858156	3.4	3.84	0.51	6.9	81	30	52	161	60	7.6	82.4	47.15	0.89	3.92	5.9	18.56
708418	S3	T1	F	4.38	3.27	1.74	1.43	0.78	0.24	NA	NA	NA	NA	NA	NA	NA	NA	NA	NA	NA	NA	NA	NA	NA	NA	NA	NA	NA	NA	NA	NA	NA	NA	NA	NA	NA	NA	NA	NA	NA	NA	NA	NA	NA	NA	NA	NA	NA	NA
708418	S3	T4	F	5.08	3.74	1.94	1.71	1.07	0.19	5.03	11.2	37	15.96	57	39.8	2	0.3	0.4	9.11	6.35	0.32	0.04	0.06	2.51	73.6	30.2	22.3	500	0.5	126.2	12.9	18.6	1.43465	3.6	3.58	0.5	5.1	68	29	60	118	53	3.7	80.8	48.68	0.95	4.35	5.2	20.68
711562	S3	T-3	F	4.1	2.82	1.96	0.72	0.4	0.8	5.88	13.5	45.6	8.03	38.8	51	0.7	1.3	0.3	3.11	4.1	0.63	0.11	0.02	1.66	77.5	29.6	23	496	0.7	97.8	11.7	17.5	0.758537	3	5.64	0.87	7.8	80	27	27	311	52	5.2	80.5	50.23	1.01	4.93	16.91	10.58
711562	S3	T1	F	3.18	2.04	1.34	0.62	0.31	0.78	NA	NA	NA	NA	NA	NA	NA	NA	NA	NA	NA	NA	NA	NA	NA	NA	NA	NA	NA	NA	NA	NA	NA	NA	NA	NA	NA	NA	NA	NA	NA	NA	NA	NA	NA	NA	NA	NA	NA	NA
711562	S3	T4	F	3.27	2.31	1.59	0.65	0.35	0.51	5.64	12.7	41.9	11.73	65.3	28.4	4.3	1	0.2	7.66	3.33	0.5	0.12	0.03	2.01	74.3	30.3	22.5	497	0.7	113.4	11.4	18.6	2.3003	2.8	4.93	0.5	4.3	74	22	25	328	50	4.2	79.9	50.63	1.03	4.9	5.86	21.92
712718	S3	T-3	F	3.89	3.24	1.92	1.21	0.42	0.16	6.21	13.5	45.1	7.92	45.7	49.1	0.3	2.1	0.2	3.62	3.89	0.21	0.17	0.01	0.97	72.6	29.9	21.7	390	0.3	60.1	11.7	14.3	0.930591	2.5	4.49	0.59	9.1	69	43	42	216	59	3.5	67.3	50.97	1.04	5.87	5.78	22.93
712718	S3	T1	F	5.89	5.17	3.07	1.97	0.54	0.11	NA	NA	NA	NA	NA	NA	NA	NA	NA	NA	NA	NA	NA	NA	NA	NA	NA	NA	NA	NA	NA	NA	NA	NA	NA	NA	NA	NA	NA	NA	NA	NA	NA	NA	NA	NA	NA	NA	NA	NA
712718	S3	T4	F	5.85	5.19	3.06	2.04	0.49	0.1	5.94	13	43	6.62	39.9	53.4	3	2.6	0.3	2.64	3.54	0.2	0.17	0.02	0.94	72.4	30.2	21.9	326	0.8	55.6	11.1	16.4	0.745763	3.5	4.27	0.45	6.4	65	48	60	234	58	2.6	68.5	52.81	1.12	6.21	4.62	25.2
901067	S3	T-3	M	4.78	2.58	1.3	1.17	1.2	0.88	6.29	14.2	49.6	16.31	66.7	29.3	3.2	0.3	0.2	10.87	4.78	0.52	0.06	0.04	1.1	78.9	22.6	28.6	495	0.3	69.3	13.4	15.3	2.27406	5.2	3.25	0.49	9.8	101	21	30	355	68	3.6	69.8	54.84	1.21	5.35	6.76	21.76
901067	S3	T1	M	3.72	2.02	1.08	0.84	1.06	0.53	NA	NA	NA	NA	NA	NA	NA	NA	NA	NA	NA	NA	NA	NA	NA	NA	NA	NA	NA	NA	NA	NA	NA	NA	NA	NA	NA	NA	NA	NA	NA	NA	NA	NA	NA	NA	NA	NA	NA	NA
901067	S3	T4	M	5.9	3.07	1.75	1.24	2.24	0.47	4.63	10.5	36.7	12.13	48.9	46.5	3.7	0.2	0.2	5.93	5.64	0.45	0.02	0.02	3.67	79.3	22.6	28.5	537	0.5	169.5	15.3	18.5	1.05142	3.9	3.04	0.55	7.2	77	22	35	257	65	2.5	68.8	54.45	1.2	5.25	6	20.26
902013	S3	T-3	M	5.97	2.88	1.86	0.82	1.86	1.11	7.02	16.3	53.9	17.29	61.7	34.5	2.9	0.2	0.4	10.67	5.97	0.51	0.03	0.07	0.98	76.8	23.2	30.2	522	0.2	68.6	13.5	17.9	1.78727	4.1	3.83	0.45	7.7	116	30	47	655	45	3.4	83.4	50.09	1	4.99	9.48	20.77
902013	S3	T1	M	7.76	3.83	2.32	1.31	2.62	1.1	NA	NA	NA	NA	NA	NA	NA	NA	NA	NA	NA	NA	NA	NA	NA	NA	NA	NA	NA	NA	NA	NA	NA	NA	NA	NA	NA	NA	NA	NA	NA	NA	NA	NA	NA	NA	NA	NA	NA	NA
902013	S3	T4	M	7.29	3.67	2.24	1.24	2.27	1.15	6.26	14.3	48.3	15.16	58.6	36.9	3.1	0.6	0.3	8.89	5.59	0.47	0.09	0.05	1.95	77.2	22.9	29.7	523	0.5	122.3	13.5	19.8	1.59034	4.4	3.54	0.58	5.8	108	28	54	547	39	3.4	83.8	50.18	1.01	5.06	10.51	20.76
902057	S3	T-3	M	6.09	3.46	2.13	1.17	1.58	0.88	6.05	13.9	45.2	14.63	54.9	41.6	2.1	0.3	0.3	8.04	6.09	0.31	0.05	0.05	0.72	74.7	23	30.8	510	0.7	43.6	12.3	16.2	1.3202	4.2	3.8	0.33	8.7	114	56	56	589	74	4.3	75.7	48.66	0.95	3.98	8.18	24.86
902057	S3	T1	M	6.11	3.29	2.03	1.12	1.39	1.04	NA	NA	NA	NA	NA	NA	NA	NA	NA	NA	NA	NA	NA	NA	NA	NA	NA	NA	NA	NA	NA	NA	NA	NA	NA	NA	NA	NA	NA	NA	NA	NA	NA	NA	NA	NA	NA	NA	NA	NA
902057	S3	T4	M	7.49	3.95	2.58	1.26	2.14	1.21	4.89	11.1	37.1	21.09	68.9	28.1	1.5	0.2	0.3	14.53	5.92	0.33	0.05	0.07	3.86	75.7	22.7	30	549	0.9	188.7	12.8	17.3	2.45439	2.5	3.38	0.49	8	87	38	47	427	60	4.3	77.1	51.11	1.05	4.44	7.49	20.26
903059	S3	T-3	M	6.43	4.35	2.83	1.43	1.03	0.78	6.81	14.6	48.6	10.25	34.1	62.8	2	0.3	0.3	3.5	6.43	0.21	0.03	0.03	0.59	71.3	21.4	30.1	409	0.5	40	13.5	17.7	0.544323	3.1	3.75	0.38	7.1	109	33	62	545	77	4.3	76.6	55.56	1.25	5.31	4.78	20.51
903059	S3	T1	M	8.81	6.07	3.86	2.05	1.34	1.08	NA	NA	NA	NA	NA	NA	NA	NA	NA	NA	NA	NA	NA	NA	NA	NA	NA	NA	NA	NA	NA	NA	NA	NA	NA	NA	NA	NA	NA	NA	NA	NA	NA	NA	NA	NA	NA	NA	NA	NA
903059	S3	T4	M	7.7	5.65	3.57	1.92	0.96	0.79	5.96	13	43.1	13.17	44.7	51.1	2.2	0.2	0.5	5.89	6.72	0.28	0.02	0.07	1.09	72.3	21.9	30.3	381	1.3	64.9	13.6	19	0.876488	3.3	3.12	0.39	5.6	101	31	84	415	63	3.4	75.9	56.8	1.31	4.78	5.51	21.24
5008	S4	T-3	F	NA	NA	NA	NA	NA	NA	6.01	13.1	45.5	10.09	55.8	40	3.3	0.2	0.2	5.63	4.04	0.33	0.02	0.02	1.37	75.7	21.8	28.8	415	0.5	82.2	12.6	18.1	1.39	5.6	4.83	0.31	8.3	70	42	37	746	91	5.1	73.4	55.3	1.24	6.18	6.33	15.8
5008	S4	T1	F	NA	NA	NA	NA	NA	NA	NA	13	44.1	9.79	41.9	52.4	4.2	0.4	0.3	4.1	5.13	0.41	0.04	0.03	1.63	76	22.4	29.5	392	0.9	94.2	12.6	19	0.8	3.4	4.51	0.31	8.9	66	32	NA	572	65	3.4	NA	56.02	NA	5.67	7.61	15.14
5008	S4	T4	F	NA	NA	NA	NA	NA	NA	NA	13.3	43	9.83	27.3	64	6.3	1.5	0.3	2.68	6.29	0.62	0.15	0.03	1.28	74.1	23	31	325	0.6	74	13.6	20.4	0.43	2.9	4.33	0.35	8	66	31	NA	721	76	3.4	NA	54.68	NA	6	7.55	16.49
5081	S4	T-3	M	NA	NA	NA	NA	NA	NA	6.44	14.7	49.8	8.99	33.4	59.8	4.6	0.9	0.5	3	5.37	0.42	0.08	0.04	1.14	77.4	22.9	29.6	338	0.8	73.4	11.4	15.6	0.56	4.7	4.7	0.93	5.3	82	48	34	921	90	4.1	74.3	51.41	1.06	5.42	6.36	19.38
5081	S4	T1	M	NA	NA	NA	NA	NA	NA	NA	14.1	49.4	10.86	39.7	55.3	3.1	0.7	0.4	4.31	6	0.34	0.08	0.04	1.65	79.6	22.8	28.6	376	0.9	102.4	10.9	15.8	0.72	4.1	4.15	0.6	6.9	81	42	NA	645	73	3.1	74	51.55	NA	6.01	6.94	19.64
5081	S4	T4	M	NA	NA	NA	NA	NA	NA	NA	14.2	47.7	10.08	21.7	69.9	6.3	0.7	0.5	2.19	7.05	0.63	0.07	0.05	1.55	77.4	23.1	29.8	360	0.9	95.6	11.7	16.8	0.31	3	4.08	0.48	5.9	75	46	NA	682	86	3.6	69.7	51.07	NA	9.78	6.22	15.81
5295	S4	T-3	M	NA	NA	NA	NA	NA	NA	6.17	15	49.3	8.43	27.1	66.7	4	0.8	0.4	2.28	5.62	0.34	0.07	0.03	1.19	79.9	24.2	30.3	345	1.1	73.5	11.7	21	0.41	3.8	4.21	0.63	7.4	75	44	72	627	82	4.9	76.6	54.5	1.2	4.96	6.1	18.59
5295	S4	T1	M	NA	NA	NA	NA	NA	NA	NA	13.9	44.7	6.77	22.2	71.4	3.5	1.1	0.4	1.5	4.83	0.24	0.08	0.03	1.19	81	25.2	31.1	326	1.3	65.8	9.9	19	0.31	2.9	3.52	0.59	6	65	41	NA	495	62	4.1	72.5	55.3	NA	6.1	6.15	18.7
5295	S4	T4	M	NA	NA	NA	NA	NA	NA	NA	14.8	46.1	8.76	21.3	72.4	3.7	1	0.5	1.87	6.34	0.33	0.09	0.04	1.18	80.8	25.9	32.1	361	1.1	67.4	11.3	20.4	0.29	2.7	3.82	0.38	6.2	72	45	NA	617	82	3.4	75.7	52.13	NA	9.77	6.27	15.51
5307	S4	T-3	M	NA	NA	NA	NA	NA	NA	6.61	15.3	51.1	21.46	43.5	53.2	1.8	0.4	0.5	9.33	11.43	0.38	0.08	0.12	0.69	77.4	23.2	29.9	359	0.6	45.6	13.4	17.7	0.82	4	4.4	1.02	6.8	78	46	49	625	78	3.5	80	54.72	1.21	4.09	7.29	17.73
5307	S4	T1	M	NA	NA	NA	NA	NA	NA	NA	14.7	48	16.07	27.8	67.9	1.9	0.7	0.6	4.47	10.91	0.31	0.12	0.1	1.1	76	23.3	30.6	324	1	69.3	11.9	16.5	0.41	4.3	3.6	0.33	4.6	62	37	NA	556	67	2.7	75.5	53.52	NA	4.27	7.15	20.1
5307	S4	T4	M	NA	NA	NA	NA	NA	NA	NA	13.8	44.7	21.41	35.2	60.8	2.2	0.5	0.5	7.54	13.02	0.46	0.1	0.11	1.41	77.6	23.9	30.8	372	0.8	81.4	12.8	18.3	0.58	3.5	3.59	0.38	6.5	67	42	NA	758	86	3.8	70.1	52.18	NA	4	5.89	20.74
6045	S4	T-3	M	6.51	4.77	3.01	1.54	3.35	0.3	6.06	14	44.9	11.66	22.4	73	3	0.2	0.5	2.62	8.51	0.35	0.03	0.06	1.05	74	31.3	23.2	241	0.8	6.6	12.9	16.5	0.307873	3.6	4.19	0.42	5.7	75	35	50	755	130	5	75.3	55.28	1.24	4.71	7.28	15.54
6045	S4	T1	M	NA	NA	NA	NA	NA	NA	NA	NA	NA	NA	NA	NA	NA	NA	NA	NA	NA	NA	NA	NA	NA	NA	NA	NA	NA	NA	NA	NA	NA	NA	NA	NA	NA	NA	NA	NA	NA	NA	NA	NA	NA	NA	NA	NA	NA	NA
6045	S4	T4	M	5.61	2.91	1.74	0.99	2.46	0.17	5.93	13.4	43.9	9.18	35.4	61.1	1.7	0.3	0.3	3.25	5.61	0.15	0.03	0.03	1.98	73.9	30.6	22.7	250	1.2	117.1	13.5	16.6	0.579323	3	5.18	0.34	6.2	80	32	41	700	119	7	78.5	54.82	1.21	4.69	9.98	12.96
6477	S4	T-3	M	NA	NA	NA	NA	NA	NA	6.43	14.7	50.6	14.95	51.5	44.8	2.2	0.5	0.4	7.7	6.7	0.32	0.07	0.06	0.86	78.7	22.8	29	255	0.6	55.2	12.9	20.7	1.15	3.7	3.85	0.94	9.1	87	62	57	764	106	6.2	72.3	53.54	1.15	3.99	7.82	19.19
6477	S4	T1	M	NA	NA	NA	NA	NA	NA	NA	13.9	47.1	15.47	52.2	43.8	2.5	0.5	0.4	8.08	6.78	0.39	0.07	0.06	1.18	77.1	22.7	29.5	272	0.6	71.9	10.1	20	1.19	3.7	3.57	0.7	7.7	79	42	NA	731	93	4.4	69	54.62	NA	5.94	7.55	18.2
6477	S4	T4	M	NA	NA	NA	NA	NA	NA	NA	13.8	47.4	13.46	37.3	57.7	3.1	0.7	0.6	5.02	7.77	0.41	0.09	0.08	1.17	76.6	22.2	29.1	325	0.7	72.6	12.6	21.1	0.65	2.7	4.22	0.59	7.5	83	44	NA	798	105	4.9	69.9	51.81	NA	8.58	9.2	16.83
7062	S4	T-3	F	NA	NA	NA	NA	NA	NA	5.49	12.7	42.7	12.63	52.9	44.4	1.4	0.4	0.3	6.68	5.6	0.17	0.05	0.04	0.58	77.8	23.1	29.7	392	0.7	31.9	12.8	17.9	1.19	4	2.1	0.3	8.7	60	93	63	508	81	3.8	76.6	51.7	1.07	4.57	6.2	14.34
7062	S4	T1	F	NA	NA	NA	NA	NA	NA	NA	12.3	41	13.45	36.9	56.6	2.9	1.4	0.6	4.97	7.62	0.39	0.19	0.08	0.63	77.9	23.5	30.1	334	1.5	33	13.2	19.8	0.65	4.3	2.39	0.43	5.9	62	48	NA	372	65	2	NA	55.32	NA	3.8	6.3	18.62
7062	S4	T4	F	NA	NA	NA	NA	NA	NA	NA	12.2	38.8	11.52	23.3	70.7	3.6	1.2	0.4	2.68	8.14	0.41	0.14	0.04	0.78	74.3	23.3	31.4	342	0.8	40.9	13.6	21.8	0.33	3.5	1.99	0.28	5	52	65	NA	402	79	2.4	NA	51.75	NA	4.24	7.43	16.44
7078	S4	T-3	F	NA	NA	NA	NA	NA	NA	5.58	14	46.4	11.06	41	55.7	2	0.2	0.4	4.54	6.16	0.22	0.02	0.04	1.35	83	25	30.1	531	0.7	75.3	12.3	15.4	0.74	4.3	4.77	0.29	10.9	66	64	44	761	111	4.2	66.1	52.71	1.11	6.83	7	22.96
7078	S4	T1	F	NA	NA	NA	NA	NA	NA	NA	14.5	47.2	16.01	35.9	59.2	2.4	1	0.5	5.75	9.48	0.39	0.17	0.08	1.86	83.1	25.5	30.7	523	0.8	105.9	11.6	15.8	0.61	4.4	4.7	0.29	8.1	73	47	NA	438	86	2.9	NA	54.9	NA	4.87	6.97	23.61
7078	S4	T4	F	NA	NA	NA	NA	NA	NA	NA	14.3	46	17.44	26.2	69.3	2.3	1	0.5	4.57	12.09	0.4	0.18	0.09	1.32	82.3	25.7	31.2	574	0.6	73.7	12.3	17.5	0.38	3	4.23	0.34	6	72	50	NA	495	93	2.8	NA	53.31	NA	5.51	7.67	21.27
7128	S4	T-3	F	NA	NA	NA	NA	NA	NA	5.71	13.9	48.1	13.51	65.3	31.1	2.2	0.1	0.4	8.82	4.2	0.3	0.02	0.05	0.9	84.2	24.4	29	404	0.9	51.6	13.1	17	2.1	4.3	2.85	0.85	7.6	80	84	49	484	57	6.9	75.2	44.75	0.81	5.6	6.8	20.67
7128	S4	T1	F	NA	NA	NA	NA	NA	NA	NA	12.5	41.3	13	66.5	30.1	2.2	0.1	0.4	8.65	3.91	0.28	0.02	0.05	1.04	82.8	25.1	30.3	441	0.7	51.7	12.9	18	2.21	4.5	2.85	0.34	6.2	75	41	NA	334	47	6	NA	48.6	NA	4.08	5.82	17.74
7128	S4	T4	F	NA	NA	NA	NA	NA	NA	NA	12.4	40.8	11.96	41.1	52.4	4.9	0.4	0.5	4.92	6.27	0.59	0.05	0.06	1.06	81.5	24.7	30.3	418	0.7	53.3	13.2	18.6	0.78	4.7	2.69	0.34	6.5	67	51	NA	301	47	3.8	NA	48.05	NA	4.04	6.62	17.62
7160	S4	T-3	F	NA	NA	NA	NA	NA	NA	6.12	13.8	48.4	8.7	62.2	34.2	2.4	0.3	0.3	5.41	2.98	0.21	0.03	0.03	1.11	79.1	22.6	28.5	433	0.6	67.7	12.1	15	1.82	3.2	3.88	0.98	7.9	66	117	47	743	97	4.5	78.3	52.26	1.9	5.32	7.85	17.17
7160	S4	T1	F	NA	NA	NA	NA	NA	NA	NA	13	44.6	12.83	55.4	39.9	2.9	0.6	0.2	7.11	5.12	0.38	0.08	0.03	1.17	79	23.1	29.2	397	0.9	66.1	11.7	15.9	1.39	4	4.47	0.57	7.3	73	35	NA	463	74	3.9	NA	55.02	NA	4.07	6.29	20.36
7160	S4	T4	F	NA	NA	NA	NA	NA	NA	NA	12.7	43.2	17.13	55.3	38.2	3.7	1.9	0.4	9.46	6.54	0.64	0.33	0.06	1.02	78.4	23	29.4	472	0.5	56.1	12	16.5	1.45	4.2	3.89	0.5	5.5	76	41	NA	482	82	2.7	NA	55.73	NA	4.19	7.82	16.2
7318	S4	T-3	F	3.74	2.26	1.15	1.07	1.04	0.37	6.43	13.8	45.8	9.21	54.4	40.7	3.5	0.7	0.3	5	3.75	0.32	0.06	0.02	0.89	71.3	30.1	21.5	297	0.5	57.2	11.9	21	1.33333	4.3	4.49	0.57	5.4	73	25	39	644	78	3.3	72.5	53.35	1.14	6.86	13.27	14.5
7318	S4	T1	F	NA	NA	NA	NA	NA	NA	NA	NA	NA	NA	NA	NA	NA	NA	NA	NA	NA	NA	NA	NA	NA	NA	NA	NA	NA	NA	NA	NA	NA	NA	NA	NA	NA	NA	NA	NA	NA	NA	NA	NA	NA	NA	NA	NA	NA	NA
7318	S4	T4	F	2.68	1.41	0.78	0.58	1	0.21	6.23	13.3	45.1	5.17	44.3	51.8	2.2	0.6	0.2	2.29	2.68	0.11	0.03	0.01	1.34	72.5	29.4	21.3	315	0.9	83.4	12.8	23.4	0.854478	4.8	3.84	0.6	9.5	98	108	87	440	95	7.2	76.9	60.47	1.53	4.99	10.45	11.55
7324	S4	T-3	F	7.51	3.39	1.88	1.39	3.6	0.42	5.31	12.7	41.4	12.88	34.4	58.3	3.6	2.4	0.5	4.42	7.51	0.46	0.32	0.06	0.55	78.1	30.6	23.9	292	0.8	29.1	12.4	18.1	0.588549	3.9	2.87	0.48	6	70	37	60	327	67	3.5	72	50.5	1.02	5.14	10.32	17.25
7324	S4	T1	F	NA	NA	NA	NA	NA	NA	NA	NA	NA	NA	NA	NA	NA	NA	NA	NA	NA	NA	NA	NA	NA	NA	NA	NA	NA	NA	NA	NA	NA	NA	NA	NA	NA	NA	NA	NA	NA	NA	NA	NA	NA	NA	NA	NA	NA	NA
7324	S4	T4	F	5.05	2.61	1.57	0.96	2.14	0.22	4.93	11.9	39.4	9.57	42.3	52.7	3.7	0.2	0.2	4.05	5.05	0.35	0.02	0.02	1.8	79.9	30.1	24	323	0.9	88.8	13.2	17	0.80198	2.9	3.28	0.59	9.2	72	39	36	290	58	6	70.7	55.03	1.22	5.59	9.78	14.54
7368	S4	T-3	F	5.8	3.05	1.79	1.17	2.5	0.19	6.58	14.3	47.3	14.54	55.7	39.9	3.5	0.2	0.4	8.09	5.8	0.51	0.03	0.05	0.76	72	30.2	21.7	348	0.3	49.7	12	21.5	1.39483	3.6	4.58	0.41	5.6	89	30	34	318	50	6.2	76.2	55.55	1.25	4.81	7.12	19.28
7368	S4	T1	F	NA	NA	NA	NA	NA	NA	NA	NA	NA	NA	NA	NA	NA	NA	NA	NA	NA	NA	NA	NA	NA	NA	NA	NA	NA	NA	NA	NA	NA	NA	NA	NA	NA	NA	NA	NA	NA	NA	NA	NA	NA	NA	NA	NA	NA	NA
7368	S4	T4	F	3.48	2.21	1.26	0.9	1.08	0.15	6.1	13.5	44.4	8.57	56.3	40.6	2.3	0.1	0.2	4.83	3.48	0.2	0.01	0.02	1.12	72.8	30.5	22.2	422	0.5	68.5	11.7	20.7	1.38793	2.9	5.95	0.58	9.5	92	48	52	272	43	10.3	77.7	56.9	1.32	4.65	9.65	16.62
7373	S4	T-3	M	8.4	5.05	2.85	2.07	2.09	1.09	6	14.1	45.5	16.21	40.3	51.8	5	1.5	0.5	6.53	8.4	0.82	0.24	0.07	0.9	75.9	30.9	23.5	391	0.14	53.9	10.9	19.2	0.777381	4.5	4.1	0.49	5.9	73	37	33	772	116	3.9	73.9	53.99	1.17	4.29	7.92	18.31
7373	S4	T1	M	NA	NA	NA	NA	NA	NA	NA	NA	NA	NA	NA	NA	NA	NA	NA	NA	NA	NA	NA	NA	NA	NA	NA	NA	NA	NA	NA	NA	NA	NA	NA	NA	NA	NA	NA	NA	NA	NA	NA	NA	NA	NA	NA	NA	NA	NA
7373	S4	T4	M	4.69	2.32	1.37	0.83	1.92	0.35	5.68	13.2	43.3	14.44	63.5	32.5	2.6	0.3	0.3	9.17	4.69	0.38	0.04	0.04	0.97	76.3	30.4	23.2	422	0.8	55.1	12.3	18.1	1.95522	2.6	4.51	1.09	8.3	80	30	25	680	92	5.3	76.2	52.2	1.09	4.99	7.51	18.72
8187	S4	T-3	M	10.66	7.47	3.98	3.21	2.72	0.19	6.18	14.3	46.6	14.8	23.3	72.1	2.8	0.7	0.6	3.44	10.66	0.42	0.1	0.08	0.83	75.3	30.7	23.2	317	0.09	51.2	11.9	20	0.322702	3.9	2.83	0.34	5.3	69	58	43	760	68	3.8	69.8	58.6	1.4	4.64	6.07	19.81
8187	S4	T1	M	NA	NA	NA	NA	NA	NA	NA	NA	NA	NA	NA	NA	NA	NA	NA	NA	NA	NA	NA	NA	NA	NA	NA	NA	NA	NA	NA	NA	NA	NA	NA	NA	NA	NA	NA	NA	NA	NA	NA	NA	NA	NA	NA	NA	NA	NA
8187	S4	T4	M	7.7	4.4	2.47	1.79	3.02	0.12	6.03	13.9	45.5	6.69	16.9	79.4	1.7	0.5	0.5	1.64	7.7	0.17	0.05	0.05	1.15	75.5	30.5	23	356	0.9	69.4	11.7	18.3	0.212987	2.1	3.32	0.4	6.4	76	118	63	656	60	4.1	77	54.48	1.2	5.33	5.82	15.04
8295	S4	T-3	M	9.65	7	3.46	3.32	2.09	0.39	5.14	12.7	41	14.45	25.9	66.8	4.9	1.4	0.4	3.74	9.65	0.7	0.2	0.06	1.45	79.8	31	24.7	389	0.6	74.8	13.4	19.5	0.387565	3.1	4.29	0.44	6.8	70	35	40	846	92	3.8	67	58.94	1.44	5.03	16.57	9.87
8295	S4	T1	M	NA	NA	NA	NA	NA	NA	NA	NA	NA	NA	NA	NA	NA	NA	NA	NA	NA	NA	NA	NA	NA	NA	NA	NA	NA	NA	NA	NA	NA	NA	NA	NA	NA	NA	NA	NA	NA	NA	NA	NA	NA	NA	NA	NA	NA	NA
8295	S4	T4	M	5.5	3.93	2.29	1.53	1.18	0.33	5.15	12.7	41.6	10.76	44	51.6	3	0.1	0.3	4.73	5.55	0.32	0.02	0.03	1.34	80.7	30.5	24.6	424	1	69.1	13.6	19.4	0.852252	2.2	5.5	0.81	7.8	83	47	56	914	94	5.1	75.6	60.08	1.5	4.78	4.26	20.63
8321	S4	T-3	M	6.27	2.23	1.18	0.95	3.31	0.6	5.89	14	45.5	8.8	22.4	71.2	4.4	0.5	0.3	1.97	6.27	0.39	0.04	0.02	1.13	77.2	30.7	23.7	391	1.2	66.8	11.7	18	0.314195	4.4	4.53	0.6	4.7	70	28	25	540	73	4	78.7	51	1.04	4.94	8.39	24.37
8321	S4	T1	M	NA	NA	NA	NA	NA	NA	NA	NA	NA	NA	NA	NA	NA	NA	NA	NA	NA	NA	NA	NA	NA	NA	NA	NA	NA	NA	NA	NA	NA	NA	NA	NA	NA	NA	NA	NA	NA	NA	NA	NA	NA	NA	NA	NA	NA	NA
8321	S4	T4	M	4.2	1.52	0.8	0.67	2.03	0.52	5.95	13.9	47	7.86	40.4	53.4	3.8	0.5	0.2	3.18	4.2	0.3	0.04	0.02	1.82	79.9	29.6	23.4	349	1.7	108.6	12	17.1	0.757143	3.3	5.55	0.72	6.5	74	36	52	562	77	4.8	81.4	52.71	1.11	4.59	7.02	24.24
8394	S4	T-3	F	4.14	3.19	2.06	1.06	0.47	0.42	5.35	12.3	40.1	7.37	38.9	56.2	3.9	0.2	0.2	2.86	4.14	0.29	0.01	0.02	1.28	74.9	30.6	22.9	310	0.6	68.6	12.1	16.8	0.690821	3.1	2.35	0.34	6.9	68	49	60	363	58	5.3	69.4	54.93	1.22	2.49	8.78	16.61
8394	S4	T1	F	NA	NA	NA	NA	NA	NA	NA	NA	NA	NA	NA	NA	NA	NA	NA	NA	NA	NA	NA	NA	NA	NA	NA	NA	NA	NA	NA	NA	NA	NA	NA	NA	NA	NA	NA	NA	NA	NA	NA	NA	NA	NA	NA	NA	NA	NA
8394	S4	T4	F	2.69	1.93	1.26	0.65	0.5	0.22	5.08	11.6	39	6.8	56.8	39.5	2.8	0.2	0.2	3.87	2.69	0.19	0.01	0.01	2.07	76.7	29.8	22.9	385	0.5	105.1	12.8	16	1.43866	3	3.32	0.59	10.8	74	110	36	288	57	5.8	71.4	54	1.17	3.63	9.01	16.21
8398	S4	T-3	F	7.77	5.33	3.34	1.84	1.78	0.57	6.12	14.1	46.7	13.07	35.4	59.4	3.4	0.9	0.3	4.62	7.77	0.44	0.11	0.04	0.58	76.3	30.1	23	471	0.7	35.3	12.4	17.9	0.594595	4.3	3.23	0.52	4.4	82	41	47	478	65	3.3	75.4	53.31	1.14	4.98	6.76	19.08
8398	S4	T1	F	NA	NA	NA	NA	NA	NA	NA	NA	NA	NA	NA	NA	NA	NA	NA	NA	NA	NA	NA	NA	NA	NA	NA	NA	NA	NA	NA	NA	NA	NA	NA	NA	NA	NA	NA	NA	NA	NA	NA	NA	NA	NA	NA	NA	NA	NA
8398	S4	T4	F	6.12	3.93	2.43	1.38	1.62	0.46	5.92	13.6	46	11.56	42.7	52.8	3.3	0.3	0.3	4.95	6.12	0.38	0.04	0.03	1.46	77.8	29.6	23	506	0.6	86.2	13.2	16.8	0.808824	2.6	4.94	0.4	6.7	80	33	40	556	69	5.8	74.4	51.82	1.08	4.46	6.86	19.98
116045	S4	T-3	M	NA	NA	NA	NA	NA	NA	5.39	13.3	43.9	11.41	33.1	62.8	1.9	0.7	0.4	3.78	7.17	0.21	0.08	0.04	0.85	81.5	24.6	30.2	434	1.2	45.6	13.8	19	0.53	3.1	4.15	1.05	11.2	78	39	38	702	82	6.2	61.2	54.8	1.21	4.76	13.41	13.85
116045	S4	T1	M	NA	NA	NA	NA	NA	NA	NA	13.6	43.9	12.79	16.4	77.7	2.4	1.7	0.5	2.1	9.94	0.3	0.22	0.06	0.84	82.6	25.5	30.9	367	1.3	44.8	10.4	17.7	0.21	3.3	3.74	0.59	7.7	63	36	NA	618	77	2.8	60.2	55.04	NA	5.53	6.11	21.55
116045	S4	T4	M	NA	NA	NA	NA	NA	NA	NA	13.1	42.8	15.42	17.4	75.5	3.1	1.7	0.6	2.68	11.65	0.48	0.26	0.09	1.32	81.7	25	30.6	430	1.7	69.3	12.6	19	0.23	3.3	3.47	0.49	7.4	65	41	NA	642	83	3.1	58.3	50.24	NA	5.44	6.28	23.09
[truncated: 24 more columns]

## Sheet: FOB
ID	Study	Time	Gender	Perchings	Lethargy/Arousal	Posture	Salivation	Tremor Activity	Convulsive Activity	Movement of Facial Muscles	Eyelid Closure	Lacrimation	Piloerection	Gait	Gait Score	Bizarre Behavior	Vocalization - Spontaneous	Approach Response	Pupil Response
1032	S1	T-3	F	5	0	0	1	0	0	0	0	0	0	0	0	0	1	0	0
1032	S1	T1	F	3	0	0	1	0	0	0	0	0	0	0	0	0	0	0	0
1032	S1	T4	F	2	0	0	1	0	0	0	0	0	0	0	0	0	0	0	0
2056	S1	T-3	F	2	0	0	1	0	0	0	0	0	0	0	0	0	1	0	0
2056	S1	T1	F	0	0	0	1	0	0	0	0	0	0	0	0	0	1	0	0
2056	S1	T4	F	1	0	0	1	0	0	0	0	0	0	0	0	0	0	0	0
2422	S1	T-3	F	6	0	0	1	0	0	0	0	0	0	0	0	0	1	0	0
2422	S1	T1	F	8	0	0	1	0	0	0	0	0	0	0	0	0	1	0	0
2422	S1	T4	F	2	0	0	1	0	0	0	0	0	0	0	0	0	1	0	0
3278	S1	T-3	F	0	0	0	1	0	0	0	0	0	0	0	0	0	0	0	0
3278	S1	T1	F	2	0	0	1	0	0	0	0	0	0	0	0	0	0	0	0
3278	S1	T4	F	0	0	0	1	0	0	0	0	0	0	0	0	0	0	0	0
4047	S1	T-3	M	3	0	0	1	0	0	0	0	0	0	0	0	0	0	0	0
4047	S1	T1	M	2	0	0	1	0	0	0	0	0	0	0	0	0	0	0	0
4047	S1	T4	M	1	0	0	1	0	0	0	0	0	0	0	0	0	0	0	0
5233	S1	T-3	M	5	0	0	1	0	0	0	0	0	0	0	0	0	0	0	0
5233	S1	T1	M	4	0	0	1	0	0	0	0	0	0	0	0	0	0	0	0
5233	S1	T4	M	2	0	0	1	0	0	0	0	0	0	0	0	0	0	0	0
5251	S1	T-3	M	0	0	0	1	0	0	0	0	0	0	0	0	0	0	1	0
5251	S1	T1	M	3	0	0	1	0	0	0	0	0	0	0	0	0	1	0	0
5251	S1	T4	M	2	0	0	1	0	0	0	0	0	0	0	0	0	1	0	0
5303	S1	T-3	M	2	0	0	1	0	0	0	0	0	0	0	0	0	0	0	0
5303	S1	T1	M	3	0	0	1	0	0	0	0	0	0	0	0	0	1	0	0
5303	S1	T4	M	3	0	0	1	0	0	0	0	0	0	0	0	0	1	0	0
6100	S1	T-3	F	6	0	0	1	0	0	0	0	0	0	0	0	0	0	0	0
6100	S1	T1	F	5	0	0	1	0	0	0	0	0	0	0	0	0	0	0	0
6100	S1	T4	F	3	0	0	1	0	0	0	0	0	0	0	0	0	0	0	0
6119	S1	T-3	M	5	0	0	1	0	0	0	0	0	0	0	0	0	1	0	0
6119	S1	T1	M	6	0	0	1	0	0	0	0	0	0	0	0	0	0	0	0
6119	S1	T4	M	3	0	0	1	0	0	0	0	0	0	0	0	0	0	0	0
7028	S1	T-3	F	4	0	0	1	0	0	0	0	0	0	0	0	0	0	0	0
7028	S1	T1	F	2	0	0	1	0	0	0	0	0	0	0	0	0	0	0	0
7028	S1	T4	F	1	0	0	1	0	0	0	0	0	0	0	0	0	0	0	0
7057	S1	T-3	M	0	0	0	1	0	0	0	0	0	0	0	0	0	1	0	0
7057	S1	T1	M	1	0	0	1	0	0	0	0	0	0	0	0	0	1	0	0
7057	S1	T4	M	0	0	0	1	0	0	0	0	0	0	0	0	0	1	0	0
7110	S1	T-3	F	8	0	0	1	0	0	0	0	0	0	0	0	0	1	0	0
7110	S1	T1	F	10	0	0	1	0	0	0	0	0	0	0	0	0	1	0	0
7110	S1	T4	F	8	0	0	1	0	0	0	0	0	0	0	0	0	1	0	0
7183	S1	T-3	M	2	0	0	1	0	0	0	0	0	0	0	0	0	0	0	0
7183	S1	T1	M	2	0	0	1	0	0	0	0	0	0	0	0	0	1	0	0
7183	S1	T4	M	2	0	0	1	0	0	0	0	0	0	0	0	0	1	0	0
7402	S1	T-3	F	3	0	0	1	0	0	0	0	0	0	0	0	0	0	0	0
7402	S1	T1	F	2	0	0	1	0	0	0	0	0	0	0	0	0	0	0	0
7402	S1	T4	F	0	0	0	1	0	0	0	0	0	0	0	0	0	0	0	0
8064	S1	T-3	F	4	0	0	1	0	0	0	0	0	0	0	0	0	1	0	0
8064	S1	T1	F	3	0	0	1	0	0	0	0	0	0	0	0	0	1	0	0
8064	S1	T4	F	2	0	0	1	0	0	0	0	0	0	0	0	0	0	0	0
8066	S1	T-3	F	5	0	0	1	0	0	0	0	0	0	0	0	0	0	0	0
8066	S1	T1	F	4	0	0	1	0	0	0	0	0	0	0	0	0	1	0	0
8066	S1	T4	F	1	0	0	1	0	0	0	0	0	0	0	0	0	1	0	0
8169	S1	T-3	M	4	0	0	1	0	0	0	0	0	0	0	0	0	1	0	0
8169	S1	T1	M	3	0	0	1	0	0	0	0	0	0	0	0	0	0	0	0
8169	S1	T4	M	1	0	0	1	0	0	0	0	0	0	0	0	0	0	0	0
8227	S1	T-3	M	0	0	0	1	0	0	0	0	0	0	0	0	0	0	0	0
8227	S1	T1	M	0	0	0	1	0	0	0	0	0	0	0	0	0	0	0	0
8227	S1	T4	M	0	0	0	1	0	0	0	0	0	0	0	0	0	0	0	0
8290	S1	T-3	F	2	0	0	1	0	0	0	0	0	0	0	0	0	0	0	0
8290	S1	T1	F	1	0	0	1	0	0	0	0	0	0	0	0	0	0	0	0
8290	S1	T4	F	0	0	0	1	0	0	0	0	0	0	0	0	0	0	0	0
8338	S1	T-3	F	0	0	0	1	0	0	0	0	0	0	0	0	0	0	0	0
8338	S1	T1	F	0	0	0	1	0	0	0	0	0	0	0	0	0	0	0	0
8338	S1	T4	F	0	0	0	1	0	0	0	0	0	0	0	0	0	0	0	0
8438	S1	T-3	F	3	0	0	1	0	0	0	0	0	0	0	0	0	0	0	0
8438	S1	T1	F	2	0	0	1	0	0	0	0	0	0	0	0	0	0	0	0
8438	S1	T4	F	1	0	0	1	0	0	0	0	0	0	0	0	0	0	0	0
9033	S1	T-3	M	5	0	0	1	0	0	0	0	0	0	0	0	0	1	0	0
9033	S1	T1	M	2	0	0	1	0	0	0	0	0	0	0	0	0	0	0	0
9033	S1	T4	M	1	0	0	1	0	0	0	0	0	0	0	0	0	0	0	0
9107	S1	T-3	M	0	0	0	1	0	0	0	0	0	0	0	0	0	0	0	0
9107	S1	T1	M	0	0	0	1	0	0	0	0	0	0	0	0	0	0	0	0
9107	S1	T4	M	0	0	0	1	0	0	0	0	0	0	0	0	0	0	0	0
9187	S1	T-3	M	2	0	0	1	0	0	0	0	0	0	0	0	0	0	0	0
9187	S1	T1	M	0	0	0	1	0	0	0	0	0	0	0	0	0	0	0	0
9187	S1	T4	M	0	0	0	1	0	0	0	0	0	0	0	0	0	0	0	0
9453	S1	T-3	M	1	0	0	1	0	0	0	0	0	0	0	0	0	1	0	0
9453	S1	T1	M	1	0	0	1	0	0	0	0	0	0	0	0	0	0	0	0
9453	S1	T4	M	2	0	0	1	0	0	0	0	0	0	0	0	0	0	0	0
10002	S1	T-3	F	0	0	0	1	0	0	0	0	0	0	0	0	0	0	0	0
10002	S1	T1	F	1	0	0	1	0	0	0	0	0	0	0	0	0	0	0	0
10002	S1	T4	F	0	0	0	1	0	0	0	0	0	0	0	0	0	0	0	0
10027	S1	T-3	M	0	0	0	1	0	0	0	0	0	0	0	0	0	0	0	0
10027	S1	T1	M	0	0	0	1	0	0	0	0	0	0	0	0	0	0	0	0
10027	S1	T4	M	0	0	0	1	0	0	0	0	0	0	0	0	0	0	0	0
10051	S1	T-3	M	0	0	0	1	0	0	0	0	0	0	0	0	0	0	0	0
10051	S1	T1	M	0	0	0	1	0	0	0	0	0	0	0	0	0	0	0	0
10051	S1	T4	M	0	0	0	1	0	0	0	0	0	0	0	0	0	0	0	0
10056	S1	T-3	F	2	0	0	1	0	0	0	0	0	0	0	0	0	1	0	0
10056	S1	T1	F	1	0	0	1	0	0	0	0	0	0	0	0	0	1	0	0
10056	S1	T4	F	2	0	0	1	0	0	0	0	0	0	0	0	0	0	0	0
1105	S2	T-3	M	3	0	0	1	0	0	0	0	0	0	0	0	0	0	0	0
1105	S2	T1	M	4	0	0	1	0	0	0	0	0	0	0	0	0	0	0	0
1105	S2	T4	M	4	0	0	1	0	0	0	0	0	0	0	0	0	0	0	0
2038	S2	T-3	F	0	0	0	1	0	0	0	0	0	0	0	0	0	0	0	0
2038	S2	T1	F	0	0	0	1	0	0	0	0	0	0	0	0	0	0	0	0
2038	S2	T4	F	0	0	0	1	0	0	0	0	0	0	0	0	0	0	0	0
5026	S2	T-3	F	3	0	0	1	0	0	0	0	0	0	0	0	0	1	0	0
5026	S2	T1	F	3	0	0	1	0	0	0	0	0	0	0	0	0	1	0	0
5026	S2	T4	F	2	0	0	1	0	0	0	0	0	0	0	0	0	1	0	0
6062	S2	T-3	F	3	0	0	1	0	0	0	0	0	0	0	0	0	0	0	0
6062	S2	T1	F	3	0	0	1	0	0	0	0	0	0	0	0	0	1	0	0
6062	S2	T4	F	0	0	0	1	0	0	0	0	0	0	0	0	0	1	0	0
6099	S2	T-3	M	3	0	0	1	0	0	0	0	0	0	0	0	0	0	0	0
6099	S2	T1	M	5	0	0	1	0	0	0	0	0	0	0	0	0	1	0	0
6099	S2	T4	M	2	0	0	1	0	0	0	0	0	0	0	0	0	1	0	0
6309	S2	T-3	M	4	0	0	1	0	0	0	0	0	0	0	0	0	1	0	0
6309	S2	T1	M	4	0	0	1	0	0	0	0	0	0	0	0	0	1	0	0
6309	S2	T4	M	4	0	0	1	0	0	0	0	0	0	0	0	0	1	0	0
7069	S2	T-3	M	1	0	0	1	0	0	0	0	0	0	0	0	0	0	0	0
7069	S2	T1	M	0	0	0	1	0	0	0	0	0	0	0	0	0	0	0	0
7069	S2	T4	M	1	0	0	1	0	0	0	0	0	0	0	0	0	0	0	0
7085	S2	T-3	M	3	0	0	1	0	0	0	0	0	0	0	0	0	1	0	0
7085	S2	T1	M	2	0	0	1	0	0	0	0	0	0	0	0	0	1	0	0
7085	S2	T4	M	1	0	0	1	0	0	0	0	0	0	0	0	0	0	0	0
7155	S2	T-3	M	0	0	0	1	0	0	0	0	0	0	0	0	0	0	0	0
7155	S2	T1	M	3	0	0	1	0	0	0	0	0	0	0	0	0	0	0	0
7155	S2	T4	M	2	0	0	1	0	0	0	0	0	0	0	0	0	0	0	0
7164	S2	T-3	F	0	0	0	1	0	0	0	0	0	0	0	0	0	0	0	0
7164	S2	T1	F	0	0	0	1	0	0	0	0	0	0	0	0	0	0	0	0
7164	S2	T4	F	0	0	0	1	0	0	0	0	0	0	0	0	0	0	0	0
7186	S2	T-3	F	4	0	0	1	0	0	0	0	0	0	0	0	0	1	0	0
7186	S2	T1	F	2	0	0	1	0	0	0	0	0	0	0	0	0	1	0	0
7186	S2	T4	F	2	0	0	1	0	0	0	0	0	0	0	0	0	1	0	0
7187	S2	T-3	M	0	0	0	1	0	0	0	0	0	0	0	0	0	0	0	0
7187	S2	T1	M	0	0	0	1	0	0	0	0	0	0	0	0	0	0	0	0
7187	S2	T4	M	0	0	0	1	0	0	0	0	0	0	0	0	0	0	0	0
8125	S2	T-3	M	3	0	0	1	0	0	0	0	0	0	0	0	0	1	0	0
8125	S2	T1	M	3	0	0	1	0	0	0	0	0	0	0	0	0	1	0	0
8125	S2	T4	M	3	0	0	1	0	0	0	0	0	0	0	0	0	1	0	0
8134	S2	T-3	F	1	0	0	1	0	0	0	0	0	0	0	0	0	0	0	0
8134	S2	T1	F	2	0	0	1	0	0	0	0	0	0	0	0	0	0	0	0
8134	S2	T4	F	2	0	0	1	0	0	0	0	0	0	0	0	0	0	0	0
8392	S2	T-3	F	3	0	0	1	0	0	0	0	0	0	0	0	0	0	0	0
8392	S2	T1	F	4	0	0	1	0	0	0	0	0	0	0	0	0	0	0	0
8392	S2	T4	F	2	0	0	1	0	0	0	0	0	0	0	0	0	0	0	0
8410	S2	T-3	F	1	0	0	1	0	0	0	0	0	0	0	0	0	0	0	0
8410	S2	T1	F	5	0	0	1	0	0	0	0	0	0	0	0	0	1	0	0
8410	S2	T4	F	1	0	0	1	0	0	0	0	0	0	0	0	0	1	0	0
9014	S2	T-3	F	5	0	0	1	0	0	0	0	0	0	0	0	0	1	0	0
9014	S2	T1	F	4	0	0	1	0	0	0	0	0	0	0	0	0	1	0	0
9014	S2	T4	F	2	0	0	1	0	0	0	0	0	0	0	0	0	0	0	0
10284	S2	T-3	F	2	0	0	1	0	0	0	0	0	0	0	0	0	0	0	0
10284	S2	T1	F	4	0	0	1	0	0	0	0	0	0	0	0	0	1	0	0
10284	S2	T4	F	1	0	0	1	0	0	0	0	0	0	0	0	0	1	0	0
12219	S2	T-3	M	0	0	0	1	0	0	0	0	0	0	0	0	0	1	0	0
12219	S2	T1	M	2	0	0	1	0	0	0	0	0	0	0	0	0	0	0	0
12219	S2	T4	M	0	0	0	1	0	0	0	0	0	0	0	0	0	0	0	0
10069	S2	T-3	M	4	0	0	1	0	0	0	0	0	0	0	0	0	1	0	0
10069	S2	T1	M	2	0	0	1	0	0	0	0	0	0	0	0	0	0	0	0
10069	S2	T4	M	1	0	0	1	0	0	0	0	0	0	0	0	0	0	0	0
705464	S3	T-3	F	8	0	0	1	0	0	0	0	0	0	0	0	0	1	0	0
705464	S3	T1	F	10	0	0	1	0	0	0	0	0	0	0	0	0	1	0	0
705464	S3	T4	F	8	0	0	1	0	0	0	0	0	0	0	0	0	1	0	0
708418	S3	T-3	F	6	0	0	1	0	0	0	0	0	0	0	0	0	1	0	0
708418	S3	T1	F	8	0	0	1	0	0	0	0	0	0	0	0	0	1	0	0
708418	S3	T4	F	2	0	0	1	0	0	0	0	0	0	0	0	0	1	0	0
711562	S3	T-3	F	0	0	0	1	0	0	0	0	0	0	0	0	0	0	0	0
711562	S3	T1	F	2	0	0	1	0	0	0	0	0	0	0	0	0	0	0	0
711562	S3	T4	F	0	0	0	1	0	0	0	0	0	0	0	0	0	0	0	0
712718	S3	T-3	F	6	0	0	1	0	0	0	0	0	0	0	0	0	0	0	0
712718	S3	T1	F	5	0	0	1	0	0	0	0	0	0	0	0	0	0	0	0
712718	S3	T4	F	3	0	0	1	0	0	0	0	0	0	0	0	0	0	0	0
901067	S3	T-3	M	5	0	0	1	0	0	0	0	0	0	0	0	0	1	0	0
901067	S3	T1	M	6	0	0	1	0	0	0	0	0	0	0	0	0	0	0	0
901067	S3	T4	M	3	0	0	1	0	0	0	0	0	0	0	0	0	0	0	0
902013	S3	T-3	M	0	0	0	1	0	0	0	0	0	0	0	0	0	0	0	0
902013	S3	T1	M	3	0	0	1	0	0	0	0	0	0	0	0	0	1	0	0
902013	S3	T4	M	2	0	0	1	0	0	0	0	0	0	0	0	0	1	0	0
902057	S3	T-3	M	5	0	0	1	0	0	0	0	0	0	0	0	0	0	0	0
902057	S3	T1	M	4	0	0	1	0	0	0	0	0	0	0	0	0	0	0	0
902057	S3	T4	M	2	0	0	1	0	0	0	0	0	0	0	0	0	0	0	0
903059	S3	T-3	M	2	0	0	1	0	0	0	0	0	0	0	0	0	0	0	0
903059	S3	T1	M	3	0	0	1	0	0	0	0	0	0	0	0	0	1	0	0
903059	S3	T4	M	3	0	0	1	0	0	0	0	0	0	0	0	0	1	0	0
5008	S4	T-3	F	4	0	0	1	0	0	0	0	0	0	0	0	0	1	0	0
5008	S4	T1	F	2	0	0	1	0	0	0	0	0	0	0	0	0	1	0	0
5008	S4	T4	F	0	0	0	1	0	0	0	0	0	0	0	0	0	1	0	0
5081	S4	T-3	M	0	0	0	1	0	0	0	0	0	0	0	0	0	0	0	0
5081	S4	T1	M	0	0	0	1	0	0	0	0	0	0	0	0	0	0	0	0
5081	S4	T4	M	0	0	0	1	0	0	0	0	0	0	0	0	0	0	0	0
5295	S4	T-3	M	1	0	0	1	0	0	0	0	0	0	0	0	0	0	0	0
5295	S4	T1	M	2	0	0	1	0	0	0	0	0	0	0	0	0	1	0	0
5295	S4	T4	M	1	0	0	1	0	0	0	0	0	0	0	0	0	1	0	0
5307	S4	T-3	M	4	0	0	1	0	0	0	0	0	0	0	0	0	0	0	0
5307	S4	T1	M	3	0	0	1	0	0	0	0	0	0	0	0	0	1	0	0
5307	S4	T4	M	1	0	0	1	0	0	0	0	0	0	0	0	0	0	0	0
6045	S4	T-3	M	3	0	0	1	0	0	0	0	0	0	0	0	0	0	0	0
6045	S4	T-3	M	0	0	0	1	0	0	0	0	0	0	0	0	0	0	0	0
6045	S4	T1	M	3	0	0	1	0	0	0	0	0	0	0	0	0	0	0	0
6477	S4	T-3	M	3	0	0	1	0	0	0	0	0	0	0	0	0	0	0	0
6477	S4	T1	M	2	0	0	1	0	0	0	0	0	0	0	0	0	0	0	0
6477	S4	T4	M	1	0	0	1	0	0	0	0	0	0	0	0	0	0	0	0
7062	S4	T-3	F	0	0	0	1	0	0	0	0	0	0	0	0	0	0	0	0
7062	S4	T1	F	0	0	0	1	0	0	0	0	0	0	0	0	0	0	0	0
7062	S4	T4	F	0	0	0	1	0	0	0	0	0	0	0	0	0	0	0	0
7078	S4	T-3	F	4	0	0	1	0	0	0	0	0	0	0	0	0	1	0	0
7078	S4	T1	F	3	0	0	1	0	0	0	0	0	0	0	0	0	0	0	0
7078	S4	T4	F	2	0	0	1	0	0	0	0	0	0	0	0	0	0	0	0
7128	S4	T-3	F	0	0	0	1	0	0	0	0	0	0	0	0	0	0	0	0
7128	S4	T1	F	0	0	0	1	0	0	0	0	0	0	0	0	0	0	0	0
7128	S4	T4	F	0	0	0	1	0	0	0	0	0	0	0	0	0	0	0	0
7160	S4	T-3	F	4	0	0	1	0	0	0	0	0	0	0	0	0	1	0	0
7160	S4	T1	F	3	0	0	1	0	0	0	0	0	0	0	0	0	1	0	0
7160	S4	T4	F	2	0	0	1	0	0	0	0	0	0	0	0	0	0	0	0
7318	S4	T-3	F	0	0	0	1	0	0	0	0	0	0	0	0	0	0	0	0
7318	S4	T1	F	3	0	0	1	0	0	0	0	0	0	0	0	0	0	0	0
7318	S4	T4	F	1	0	0	1	0	0	0	0	0	0	0	0	0	0	0	0
7324	S4	T-3	F	3	0	0	1	0	0	0	0	0	0	0	0	0	0	0	0
7324	S4	T1	F	1	0	0	1	0	0	0	0	0	0	0	0	0	0	0	0
7324	S4	T4	F	0	0	0	1	0	0	0	0	0	0	0	0	0	0	0	0
7368	S4	T-3	F	2	0	0	1	0	0	0	0	0	0	0	0	0	1	0	0
7368	S4	T1	F	2	0	0	1	0	0	0	0	0	0	0	0	0	1	0	0
7368	S4	T4	F	2	0	0	1	0	0	0	0	0	0	0	0	0	0	0	0
7373	S4	T-3	M	2	0	0	1	0	0	0	0	0	0	0	0	0	0	0	0
7373	S4	T1	M	3	0	0	1	0	0	0	0	0	0	0	0	0	1	0	0
7373	S4	T4	M	4	0	0	1	0	0	0	0	0	0	0	0	0	0	0	0
8187	S4	T-3	M	2	0	0	1	0	0	0	0	0	0	0	0	0	0	0	0
8187	S4	T1	M	4	0	0	1	0	0	0	0	0	0	0	0	0	0	0	0
8187	S4	T4	M	3	0	0	1	0	0	0	0	0	0	0	0	0	0	0	0
8295	S4	T-3	M	2	0	0	1	0	0	0	0	0	0	0	0	0	0	0	0
8295	S4	T1	M	4	0	0	1	0	0	0	0	0	0	0	0	0	0	0	0
8295	S4	T4	M	2	0	0	1	0	0	0	0	0	0	0	0	0	0	0	0
8321	S4	T-3	M	2	0	0	1	0	0	0	0	0	0	0	0	0	0	0	0
8321	S4	T1	M	5	0	0	1	0	0	0	0	0	0	0	0	0	0	0	0
8321	S4	T4	M	2	0	0	1	0	0	0	0	0	0	0	0	0	0	0	0
8394	S4	T-3	F	2	0	0	1	0	0	0	0	0	0	0	0	0	0	0	0
8394	S4	T1	F	2	0	0	1	0	0	0	0	0	0	0	0	0	0	0	0
8394	S4	T4	F	2	0	0	1	0	0	0	0	0	0	0	0	0	0	0	0
8398	S4	T-3	F	2	0	0	1	0	0	0	0	0	0	0	0	0	0	0	0
8398	S4	T1	F	2	0	0	1	0	0	0	0	0	0	0	0	0	0	0	0
8398	S4	T4	F	1	0	0	1	0	0	0	0	0	0	0	0	0	0	0	0
116045	S4	T1	M	0	0	0	1	0	0	0	0	0	0	0	0	0	0	0	0
116045	S4	T4	M	3	0	0	1	0	0	0	0	0	0	0	0	0	0	0	0
116045	S4	T4	M	0	0	0	1	0	0	0	0	0	0	0	0	0	0	0	0
Scoring Criteria Primates
Perchings
Number of times the animal rests on its perch
Lethargy/Arousal
-3) Very low arousal state (unconscious, no response to the observer or physical stimuli)
-2) Low arousal state (no activity, does not respond to presence of the observer, responds to physical stimuli)
-1) Normal, quiet (directs attention to the presence of the observer, moves calmly around cage, but lacks normal aggressive behavior)
0) Normal, active (directs attention to the presence of the observer, moves energetically around cage, shows aggressive behavior, e.g., showing teeth)
1) High arousal state (shows stereotypic behaviors, agitation, hyper-responsiveness to presence of observer; may be overly aggressive)
2) Frenetic, agitated, hyperkinetic behaviors; animal does not sit or stand for greater than a few seconds; almost constantly moving around cage
3) Severe arousal; severe excitement, hyperalert, overaggressive, may also include loud Vocalizations
Posture
-2) Prostrate (lying down)
-1) Sitting in hunched position
0) Normal (sitting or moving calmly around cage)
1) Excited, agitated, cannot stay in one single position
2) Frenetic, wildly moving in cage, extreme agitation
Salivation
0) Not present
1) Present
2) Excessive
3) Severe
Tremor Activity
0) None
1) Slight
2) Moderate
3) Severe
Convulsive Activity
0) None
1) Excessive repetition of movements (grooming, fixed staring, etc.)
2) Fore body myoclonus (clonic chewing)
3) Clonic seizures (slight/mild tremors or jerkings, contractions followed by relaxations)
4) Tonic seizures (repetitive moderate/severe whole body tremors, body is rigid and arched)
5) Tonic/clonic seizures (loss of righting)
6) Post-ictal depression (drowsiness, confusion, nausea)
7) Seizures followed by death
Movement of Facial Muscles
Visually imagine a line drawn down the front of the face and dividing the face into two equal sides; compare one side of the face to the other)
0) Symmetrical - facial expressions equally displayed on both sides of the face.
1) Asymmetrical - facial expression or muscle positioning on one side only; note deficient side in Comments section
Eyelid Closure
0) Normal
1) Slightly drooping
2) Drooping approximately half-way
3) Completely shut
Lacrimation
0) Not present
1) Present
2) Excessive
3) Severe
Piloerection
0) Not present
1) Present
2) Excessive
Gait
0) Normal
1) Walking on tip toes
2) Ataxia (excessive swaying, rocking, or lurching during walking)
3) Feet pointing outward from body
4) Hindlimbs splayed
5) Front limbs dragging (unable to support weight)
6) Hindlimbs dragging
7) Inability to use all limbs
Gait Score - ranking of gait abnormalities
0) Normal
1) Slightly abnormal
2) Moderately abnormal
3) Severely abnormal
4) No movement
Bizarre Behavior - record any unusual behaviors
0) None
1) Self-mutilation
2) Retropulsion
3) Writhing
4) Flopping
Vocalization - spontaneous, not in reaction to handling
0) N = indicates no vocalization
1) Y = indicates vocalization
Approach Response - approach the primate’s cage
-2) No reaction
-1) Primate senses movement but not interested and does not motion
0) Primate motions away
1) Primate shows more energetic response with or without vocalization
2) Primate shows bizarre behavior; may include biting at the operator, attacking, with or without vocalization
3) Primate freezes; may exhibit muscle contractions
Pupil Response
Bring beam of penlight in from side of rodent’s head and note constriction of pupil. Animal’s head can be briefly covered first, if desired
0) Normal reaction - constriction noted due to light
1) Pupils fully dilated
2) Pupils totally constricted
