# Supplementary material for: Biologic Data of Cynomolgus Monkeys Maintained under Laboratory Conditions
Source: PLoS One. 2016 Jun 9;11(6):e0157003. doi: 10.1371/journal.pone.0157003 (PMC4900550; doi:10.1371/journal.pone.0157003)
Supplement: S3 Table — (XLS) [file pone.0157003.s006.xls]

## Sheet: Sheet1
Study	S1 (n = 30; M = 15, F = 15)			S2 (n = 20; M = 10, F = 10)	S2	S2	S3 (n = 8; M = 4, F = 4)	S3	S3	S4 (n = 20; M = 10, F = 10)	S4	S4
Week	T-3	T1	T4	T-3	T1	T4	T-3	T1	T4	T-3	T1	T4
A/G ratio	30	10	10	20	10	10	8	0	8	20	0	10
Activated partial Thromboplastin Time (sec)	30	20	30	20	10	20	8	0	8	20	10	20
Albumin (%)	30	30	20	20	20	20	8	0	8	20	10	20
Alkaline phosphatase (U/L)	30	30	20	20	20	20	8	0	8	20	10	20
Alpha 1 Globulin (%)	30	30	20	20	20	20	8	0	8	20	10	20
Alpha 2 Globulin (%)	30	30	20	20	20	20	8	0	8	20	10	20
B cells (%)	10	10	10	9	10	10	8	8	8	10	0	10
B cells (cells/mcL)	10	10	10	9	10	10	8	8	8	10	0	10
BASO Basophilis (%)	30	30	30	20	20	20	8	0	8	20	10	20
Basophilis (10 E3 cells/mcL)	30	30	30	20	20	20	8	0	8	20	10	20
Beta globulin (%)	30	30	20	20	20	20	8	0	8	20	10	20
Blood (mg/dL)	10	10	9	10	0	10	8	0	8	10	0	10
Body Weight	30	30	30	20	20	20	8	8	8	20	20	20
C-Reactive protein (mg/L)	30	30	20	20	20	20	8	8	8	20	10	20
Calcium (mmol/L)	30	30	20	20	20	20	8	0	8	20	10	20
Chloride (mmol/L)	30	30	20	20	20	20	8	0	8	20	10	20
Corticosterone	10	10	10	10	10	10	8	8	8	10	10	10
Cortisol	10	10	10	10	10	10	8	8	8	10	10	10
Creatinine (µmol/L)	30	30	20	20	20	20	8	0	8	20	10	20
Diuresis (mL/16h)	10	10	9	10	0	10	8	0	8	10	0	10
EOS Eosinophilis (%)	30	30	30	20	20	20	8	0	8	20	10	20
Eosinophilis (10E3 cells/mcL)	30	30	30	20	20	20	8	0	8	20	10	20
Gamma Globulin (%)	30	30	20	20	20	20	8	0	8	20	10	20
Gamma Glutamyl Transferase (U/L)	30	30	20	20	20	20	8	0	8	20	10	20
Glucose (mmol/L)	30	30	20	20	20	20	8	0	8	20	10	20
Glucose(mg/dL)	10	10	9	9	0	10	8	0	8	10	0	10
Glutamate Dehydrogenase (U/L)	30	30	20	20	20	20	8	0	8	20	10	20
HCT Hematocrit (%)	30	30	30	20	20	20	8	0	8	20	10	20
HGB Hemoglobin (g/dL)	30	30	30	20	20	20	8	0	8	20	10	20
Inorganic Phosphorus (mmol/L)	30	30	20	20	20	20	8	0	8	20	10	20
Ketones (mg/dL)	10	10	9	8	0	8	8	0	8	10	0	10
Large Unstained Cells (%)	30	30	30	20	20	20	8	0	8	20	10	20
LYMPH Lymphocites (%)	30	30	30	20	20	20	8	0	8	20	10	20
Lymphocytes (10E3 cells/mcL)	30	30	30	20	20	20	8	0	8	20	10	20
Lymphocytes (cells/mcL)	10	10	10	9	10	10	8	8	8	10	0	10
MCH Means Corpuscular HGB conc (g/dL)	30	30	30	20	20	20	8	0	8	20	10	20
MCHC Means Corpuscular HGB (pg)	30	30	30	20	20	20	8	0	8	20	10	20
MCV Means Corpuscular Volume (fL)	30	30	30	20	20	20	8	0	8	20	10	20
MONO Monocytes (%)	30	30	30	20	20	20	8	0	8	20	10	20
Monocytes (10E3 cells/mcL)	30	30	30	20	20	20	8	0	8	20	10	20
N/L	30	30	30	20	20	20	8	0	8	20	10	20
NEU Neutrophils (%)	30	30	30	20	20	20	8	0	8	20	10	20
Neutrophils (10E3 cells/mcL)	30	30	30	20	20	20	8	0	8	20	10	20
NK cells (%)	10	10	10	9	10	10	8	0	8	10	0	10
NK cells (cells/mcL)	10	10	10	9	10	10	8	0	8	10	0	10
Perchings	10	10	10	10	10	10	8	8	8	10	10	10
pH	10	10	9	10	0	10	8	0	8	10	0	10
PLT Plateles (10E3 cells/mcL)	30	30	30	20	20	20	8	0	8	20	10	20
Potassium (mmol/L)	30	30	20	20	20	20	8	0	8	20	10	20
Protein (mg/dL)	10	10	9	10	0	10	8	0	8	10	0	10
Prothrombin Time (sec)	30	20	30	20	10	20	8	0	8	20	10	20
RBC Erythrocytes (10E6 cells/mcL)	30	10	10	20	10	10	8	0	8	20	0	10
RET Reticulocytes (10E9 cells/L)	30	30	30	20	20	20	8	0	8	20	10	20
Reticulocytes (%)	30	30	30	20	20	20	8	0	8	20	10	20
SGOT/AST (U/L) Aspartate aminotransferase	30	30	20	20	20	20	8	0	8	20	10	20
SGPT/ALT (U/L) Alanine aminotransferase	30	10	10	20	10	10	8	0	8	20	0	10
Sodium (mmol/L)	30	30	20	20	20	20	8	0	8	20	10	20
T cells (%)	10	10	10	9	10	10	8	8	8	10	0	10
T cells (cells/mcL)	10	10	10	9	10	10	8	8	8	10	0	10
T cytotoxic (%)	10	10	10	9	10	10	8	8	8	10	0	10
T cytotoxic (cells/mcL)	10	10	10	9	10	10	8	8	8	10	0	10
T helper (%)	10	10	10	9	10	10	8	8	8	10	0	10
T helper (cells/mcL)	10	10	10	9	10	10	8	8	8	10	0	10
Total Bilirubin (µmol/L)	30	30	20	20	20	20	8	0	8	20	10	20
Total Cholesterol (mmol/L)	30	30	20	20	20	20	8	0	8	20	10	20
Total protein (g/L)	30	20	15	20	15	15	8	0	8	20	5	15
Triglycerides (mmol/L)	30	30	20	20	20	20	8	0	8	20	10	20
Urea (mmol/L)	30	30	20	20	20	20	8	0	8	20	10	20
Urobilinigen (mg/dL)	10	10	9	10	0	10	8	0	8	10	0	10
WBC Leukocytes (10E3 cells/mcL)	30	30	30	20	20	20	8	0	8	20	10	20
