# Supplementary material for: Biologic Data of Cynomolgus Monkeys Maintained under Laboratory Conditions
Source: PLoS One. 2016 Jun 9;11(6):e0157003. doi: 10.1371/journal.pone.0157003 (PMC4900550; doi:10.1371/journal.pone.0157003)
Supplement: S4 Table — (XLS) [file pone.0157003.s007.xls]

## Sheet: Foglio1
		Current Study				Wang, 2012				Perretta, 1991				Ribeiro, 2004				Matsuzawa, 1994				Bonfanti, 2009				Chen, 2008				Sugimoto, 1986				Drevon 2006 (Mauritius)				Drevon 2006 (Philippines)				Drevon 2006 (Vietnam)				Xie, 2013
		M		F		M		F		M		F		M		F		M		F		M		F		M		F		M		F		M		F		M		F		M		F		M		F
		118		118		35		37		22		25		21		13		33		27						18		17		20		20														121		178
		mean	SD	mean	SD	mean	SD	mean	SD	mean	SD	mean	SD	mean	SD	mean	SD	mean	SD	mean	SD	mean	SD	mean	SD	mean	SD	mean	SD	mean	SD	mean	SD	mean	SD	mean	SD	mean	SD	mean	SD	mean	SD	mean	SD	mean	SD	mean	SD
WBC	109/L	13.21	4.12	12.97	3.4	12.42	3.77	14.16	4.84	8.9	3.9	10.4	3.5	9.75	2.67	8.03	1.9	12.9	3.6	11.5	2.8	7	1.77	10	3.17	14.58	2.35	16.46	3.48	12.2	2.1	11.4	3.1	9.44	2.83	10.3	2.65	13.79	3.62	11.15	3.73	11.02	2.76	12.4	3.54	12.5	2.69	13.73	3.37
NEUT	%	37.98	13.77	50.92	14.74	45.36	12.86	47.89	15.75	51.4	10.6	54.8	12.5	65.38	8.93	68.15	12.08	28	12	40	11	25.8	14.26	25.9	16.51	33.2	10.42	43.5	11.33	40.6	12.2	45.7	14.3	36.5	14.7	47.3	13.4	31.5	11.1	37.5	11.9	35.2	9.9	46	17.3	31.07	12.27	34.26	13.06
LYMPH	%	56.66	13.33	44.39	14.04	47.52	12.25	44.49	14.05	44.3	10.7	39.6	13	31.04	8.96	27.92	9.76	67	11	55	11	68.3	14.45	64.6	14.48	63.67	10.66	52.7	12.11	54.7	12.4	50.3	14	56.4	13.7	45.5	12.9	59.9	10.4	52.3	11.5	59.5	9.5	48.7	16.1	59.95	11.98	56.65	12.28
		Chen, 2009 (Rhesus/macaca mulatta)
		M		F
		18		17
		mean	SD	mean	SD
WBC	109/L	14.58	2.35	16.46	3.48
NEUT	%	33.2	10.42	43.5	11.33
LYMPH	%	63.67	10.66	52.7	12.11
Wang H, Niu YY, Si W, Li YJ, Yan Y (2012). Reference data of clinical chemistry, haematology and blood coagulation parameters in juvenile cynomolgus monkeys (Macaca fascicularis)Veterinarni Medicina, 57: 233-238
Perretta G, Violante A, Scarpulla M, Beciani M, Monaco V.(1991) Normal serum biochemical and hematological parameters in Macaca fascicularis. J Med Primatol. 20(7):345-351.
Andrade MC Ribeiro, Ribeiro C T, da Silva V F, Molinaro E M, Gonçalves M Â B, Marques M A P, Cabello P H, Leite J P G (2004). Biologic Data of Macaca mulatta, Macaca fascicularis, and Saimiri sciureus Used for Research at the Fiocruz Primate Center Mem Inst Oswaldo Cruz. Vol. 99(6): 581-589.
Matsuzawa T, Nagai Y (1994). Comparative Haematological and Plasma Chemistry Values in Purpose-Bred Squirrel, Cynomolgus and Rhesus Monkeys Comp Haematol Int. 4:43-48
Bonfanti U, Lamparelli D, Colombo P, Bernardi C (2009). Hematology and serum chemistry parameters in juvenile cynomolgus monkeys (Macaca fascicularis) of Mauritius origin: comparison between purpose-bred and captured animals. J Med Primatol. 38(4):228-235.
Chen Y, Ono F, Yoshida T and Yoshikawa Y (2002). Relationship between body weight and hematological and serum biochemical parameters in female Cynomolgus Monkeys (Macaca fascicularis). Exp. Anim. 51(2),125-131.
Sugimoto Y, Hanari K, Narita H, Honjo S (1986). Normal hematologic values in the cynomolgus monkeys aged from 1 to 18 years. Jikken Dobutsu. 35(4):443-7.
Devon-Gaillot, Perron-Lepage MF, Clement C, Burnett R (2006). A review of background findings in cynomolgus monkeys (Macaca fascicularis) from three different geographical origins.Exp Toxicol Pathol. 2006 Nov;58(2-3):77-88. Epub 2006 Sep 18.
Xie L, Xu F, Liu S, Ji Y, Zhou Q, Wu Q, Gong W, Cheng K, Li J, Li L, Fang L, Zhou L, Xie P(2013). Age- and sex-based hematological and biochemical parameters for Macaca fascicularis. PLoS One. 10;8(6)
Schuurman HJ, Smith HT (2005) Reference values for clinical chemistry and clinical hematology parameters in cynomolgus monkeys. Xenotransplantation.12(1):72-5.
Chen Y, Qin S, Ding Y, Wei L, Zhang j, Li h, Bu H, Lu Y, Cheng J (2009) reference values of clinical chemistry and hematology parameters in rhesus monkey (macaca mulatta). Xenotransplantation 16: 496-501
[truncated: 4 more columns]
